# Supplementary material for: Searching for synergy from a combination of heterogeneous business models: measurement and assessment from the Polish software industry
Source: Heliyon. 2019 Jul 8;5(7):e01970. doi: 10.1016/j.heliyon.2019.e01970 (PMC6617106; doi:10.1016/j.heliyon.2019.e01970)
Supplement: Market objectives of the VAR [file mmc1.xlsx]

## Sheet: FSAW 1.2.2
			1.1.1	1.2.2	Odchylenie wewnątrz grup	Kwadrat odchyleń SSE	Kwadrat odchyleń pomiędzy grupami SSTR	Całkowite odchylenie	Kwadrat całkowitego odchylenia SST	1.1.2	1.1.1	Odchylenie wewnątrz grup	Kwadrat odchyleń SSE	Kwadrat odchyleń pomiędzy grupami SSTR	Całkowite odchylenie	Kwadrat całkowitego odchylenia SST	1.2.1	1.1.2	Odchylenie wewnątrz grup	Kwadrat odchyleń SSE	Kwadrat odchyleń pomiędzy grupami SSTR	Całkowite odchylenie	Kwadrat całkowitego odchylenia SST	1.2.2	1.1.1	max value	1.2.2	1.2.2	1.2.2	Znormalizowane oceny	Znormalizowane oceny		1.2.2					1.2.2	1.2.2	1.2.2	1.2.2
	e1		0.875	0	-0.875	0.765625		#REF!	#REF!	1.625	3	1.375	1.89062		#REF!	#REF!	0.75	1	0.25	0.0625		#REF!	#REF!	0		3	0	0	0	0.3	0.3		0.2					0	0	0	0
	e2			0	-0.875	0.765625		#REF!	#REF!		2	0.375	0.140625		#REF!	#REF!		0	-0.75	0.5625		#REF!	#REF!			3	0	0	0	0.4	0.4		0.2					0	0	0	0
	e3			1	0.125	0.015625		#REF!	#REF!		3	1.375	1.89062		#REF!	#REF!		0	-0.75	0.5625		#REF!	#REF!			3	0.2	0.5	0.6	0.3	0.3		0.2					0.04	0.1	0.12	0.0866667
	e4			1	0.125	0.015625		#REF!	#REF!		1	-0.625	0.390625		#REF!	#REF!		0	-0.75	0.5625		#REF!	#REF!			3	0.2	0.3	0.45	0.25	0.25		0.2					0.04	0.06	0.09	0.0633333
	e5			3	2.125	4.51562		#REF!	#REF!		2	0.375	0.140625		#REF!	#REF!		2	1.25	1.5625		#REF!	#REF!			3	0.6	0.85	0.95	0.5	0.5		0.2					0.12	0.17	0.19	0.16
	f3			0	-0.875	0.765625		#REF!	#REF!		2	0.375	0.140625		#REF!	#REF!		1	0.25	0.0625		#REF!	#REF!			2	0	0	0	#REF!			0.2					0	0	0	0
	h1			2	1.125	1.26562		#REF!	#REF!		0	-1.625	2.64062		#REF!	#REF!		2	1.25	1.5625		#REF!	#REF!			2	0.3	0.5	0.6	#REF!			0.2					0.06	0.1	0.12	0.0933333
	h6		0	0	-0.875	0.765625	#REF!	#REF!	#REF!	0	0	-1.625	2.64062	#REF!	#REF!	#REF!	0	0	-0.75	0.5625	#REF!	#REF!	#REF!	#REF!		0	0	0	0	0			0.2					0	0	0	0
																																	0.2					0.26	0.43	0.52	0.403333	0.403333
	a1		0.25	0	-0.25	0.0625		#REF!	#REF!	1.5	2	0.5	0.25		#REF!	#REF!	1	0	-1	1		#REF!	#REF!	0		2	0	0.2	0.3	#REF!			0.3					0	0.06	0.09	0.05
	b1			1	0.75	0.5625		#REF!	#REF!		2	0.5	0.25		#REF!	#REF!		1	0	0		#REF!	#REF!			3	0.35	0.45	0.6	#REF!			0.3					0.105	0.135	0.18	0.14
	d1			0	-0.25	0.0625		#REF!	#REF!		1	-0.5	0.25		#REF!	#REF!		2	1	1		#REF!	#REF!			3	0	0	0	#REF!			0.3					0	0	0	0
	f1		0	0	-0.25	0.0625	#REF!	#REF!	#REF!	0	1	-0.5	0.25	#REF!	#REF!	#REF!	0	1	0	0	#REF!	#REF!	#REF!	#REF!		1	0	0.3	0.4	#REF!			0.3					0	0.09	0.12	0.07
																																	0.3					0.105	0.285	0.39	0.26	0.26
	a2		1	0	-1	1		#REF!	#REF!	1.5	2	0.5	0.25		#REF!	#REF!	0.25	0	-0.25	0.0625		#REF!	#REF!	0		3	0	0	0	#REF!			0					0	0	0	0
	b2			2	1	1		#REF!	#REF!		3	1.5	2.25		#REF!	#REF!		1	0.75	0.5625		#REF!	#REF!			3	0.4	0.5	0.65	#REF!			0.15					0.06	0.075	0.0975	0.0775
	g1			2	1	1		#REF!	#REF!		1	-0.5	0.25		#REF!	#REF!		0	-0.25	0.0625		#REF!	#REF!			2	0.15	0.35	0.4	#REF!			0.15					0.0225	0.0525	0.06	0.045
	h2		0	0	-1	1	#REF!	#REF!	#REF!	0	0	-1.5	2.25	#REF!	#REF!	#REF!	0	0	-0.25	0.0625	#REF!	#REF!	#REF!	#REF!		0	0	0	0	0			0.15					0	0	0	0
																																	0.15					0.0825	0.1275	0.1575	0.1225	0.1225
	a3		0.9	1	0.1	0.01		#REF!	#REF!	1.3	1	-0.3	0.09		#REF!	#REF!	2	0	-2	4		#REF!	#REF!	0		1	0	0	0	#REF!			0.15					0	0	0	0
	a4			0	-0.9	0.81		#REF!	#REF!		1	-0.3	0.09		#REF!	#REF!		3	1	1		#REF!	#REF!			3	0	0	0	#REF!			0.15					0	0	0	0
	a5			2	1.1	1.21		#REF!	#REF!		3	1.7	2.89		#REF!	#REF!		1	-1	1		#REF!	#REF!			3	0.35	0.65	0.75	#REF!			0.15					0.0525	0.0975	0.1125	0.0875
	b3			1	0.1	0.01		#REF!	#REF!		1	-0.3	0.09		#REF!	#REF!		3	1	1		#REF!	#REF!			3	0.15	0.3	0.4	#REF!			0.15					0.0225	0.045	0.06	0.0425
	b4			0	-0.9	0.81		#REF!	#REF!		0	-1.3	1.69		#REF!	#REF!		2	0	0		#REF!	#REF!			2	0	0	0	#REF!			0.15					0	0	0	0
	b5			0	-0.9	0.81		#REF!	#REF!		1	-0.3	0.09		#REF!	#REF!		3	1	1		#REF!	#REF!			3	0.1	0.25	0.35	#REF!			0.15					0.015	0.0375	0.0525	0.035
	c1			2	1.1	1.21		#REF!	#REF!		3	1.7	2.89		#REF!	#REF!		1	-1	1		#REF!	#REF!			3	0.1	0.2	0.35	#REF!			0.15					0.015	0.03	0.0525	0.0325
	d3			0	-0.9	0.81		#REF!	#REF!		1	-0.3	0.09		#REF!	#REF!		3	1	1		#REF!	#REF!			3	0	0	0	#REF!			0.15					0	0	0	0
	f2			2	1.1	1.21		#REF!	#REF!		1	-0.3	0.09		#REF!	#REF!		3	1	1		#REF!	#REF!			3	0.5	0.7	0.9	#REF!			0.15					0.075	0.105	0.135	0.105
	f5		3.33067e-16	1	0.1	0.01	#REF!	#REF!	#REF!	-4.44089e-16	1	-0.3	0.09	#REF!	#REF!	#REF!	0	1	-1	1	#REF!	#REF!	#REF!	#REF!		1	0.15	0.25	0.3	0			0.15					0	0	0	0
																																	0.15					0.18	0.315	0.4125	0.3025	0.3025
	c2		0.4	0	-0.4	0.16		#REF!	#REF!	0.8	0	-0.8	0.64		#REF!	#REF!	0.4	0	-0.4	0.16		#REF!	#REF!	0		0	0	0	0	0			0.1					0	0	0	0
	d2			0	-0.4	0.16		#REF!	#REF!		1	0.2	0.04		#REF!	#REF!		0	-0.4	0.16		#REF!	#REF!			1	0	0	0	#REF!			0.1					0	0	0	0
	d4			0	-0.4	0.16		#REF!	#REF!		1	0.2	0.04		#REF!	#REF!		2	1.6	2.56		#REF!	#REF!			2	0	0	0	#REF!			0.1					0	0	0	0
	e6			2	1.6	2.56		#REF!	#REF!		2	1.2	1.44		#REF!	#REF!		0	-0.4	0.16		#REF!	#REF!			3	0.4	0.5	0.6	#REF!			0.1					0.04	0.05	0.06	0.05
	g2		0	0	-0.4	0.16	#REF!	#REF!	#REF!	0	0	-0.8	0.64	#REF!	#REF!	#REF!	0	0	-0.4	0.16	#REF!	#REF!	#REF!	#REF!		0	0	0	0	0			0.1					0	0	0	0
																																	0.1					0.04	0.05	0.06	0.05	0.05
	h3		0	0	0	0		#REF!	#REF!	0	0	0	0		#REF!	#REF!	0	0	0	0		#REF!	#REF!	0		0	0	0	0	0			0					0	0	0	0
	h4			0	0	0		#REF!	#REF!		0	0	0		#REF!	#REF!		0	0	0		#REF!	#REF!			0	0	0	0	0			0					0	0	0	0
	h7			0	0	0		#REF!	#REF!		0	0	0		#REF!	#REF!		0	0	0		#REF!	#REF!			0	0	0	0	0			0					0	0	0	0
	h8		0	0	0	0	#REF!	#REF!	#REF!	0	0	0	0	#REF!	#REF!	#REF!	0	0	0	0	#REF!	#REF!	#REF!	#REF!		0	0	0	0	0			0					0	0	0	0
																																	0					0	0	0	0
	c3		0	0	0	0	#REF!	#REF!	#REF!	0	1	1	1	#REF!	#REF!	#REF!	0	1	1	1	#REF!	#REF!	#REF!	#REF!		1	0	0	0	#REF!			0.05					0	0	0	0
	h5		0	0	0	0		#REF!	#REF!	0	0	0	0		#REF!	#REF!	0	0	0	0		#REF!	#REF!	0		0	0	0	0	0			0.05					0	0	0	0
	g3			0	0	0		#REF!	#REF!		0	0	0		#REF!	#REF!		0	0	0		#REF!	#REF!			1	0.15	0.3	0.4	#REF!			0.05					0.0075	0.015	0.02	0.0141667
																																	0.05					0.0075	0.015	0.02	0.0141667
	e7		0	0	0	0	#REF!	#REF!	#REF!	0	0	0	0	#REF!	#REF!	#REF!	0	0	0	0	#REF!	#REF!	#REF!	#REF!		0	0.15	0.2	0.25	0			0.05					0.0075	0.01	0.0125	0.01
	f4		0	1	1	1		#REF!	#REF!	0	0	0	0		#REF!	#REF!	0	0	0	0		#REF!	#REF!	0		0	0	0	0	0			0.05					0	0	0	0
			0	23	3.33067e-16	23.725	#REF!	#REF!	#REF!		43	1	27.775	#REF!	#REF!	#REF!		34	1	24.45	#REF!	#REF!	#REF!										1					0.6825	1.2325	1.5725
																															#REF!								1.1625		1.1625

## Sheet: FSAW 1.2.1
			1.1.1	1.2.1	Odchylenie wewnątrz grup	Kwadrat odchyleń SSE	Kwadrat odchyleń pomiędzy grupami SSTR	Całkowite odchylenie	Kwadrat całkowitego odchylenia SST	1.1.2	wyniki obserwacji 1.1.1	Odchylenie wewnątrz grup	Kwadrat odchyleń SSE	Kwadrat odchyleń pomiędzy grupami SSTR	Całkowite odchylenie	Kwadrat całkowitego odchylenia SST	1.2.1	Wyniki obserwacji 1.1.2	Odchylenie wewnątrz grup	Kwadrat odchyleń SSE	Kwadrat odchyleń pomiędzy grupami SSTR	Całkowite odchylenie	Kwadrat całkowitego odchylenia SST	1.2.2	Wyniki obserwacji 1.2.2	Max value	1.2.1	1.2.1	1.2.1	Znormalizowane oceny	Znormalizowane oceny		1.2.1.					1.2.1	1.2.1	1.2.1	1.2.1
	e1		1.625	3	1.375	1.89062		3	9	1.625	3	1.375	1.89062		3	9	0.75	1	0.25	0.0625		1	1	0.875	0	3	0.45	0.65	0.95	0.3	0.3		0.2					0.09	0.13	0.19	0.136667
	e2			3	1.375	1.89062		3	9		2	0.375	0.140625		2	4		0	-0.75	0.5625		0	0		0	3	0.45	0.55	0.95	0.4	0.4		0.2					0.09	0.11	0.19	0.13
	e3			2	0.375	0.140625		2	4		3	1.375	1.89062		3	9		0	-0.75	0.5625		0	0		1	3	0.35	0.5	0.65	0.3	0.3		0.2					0.07	0.1	0.13	0.1
	e4			3	1.375	1.89062		3	9		1	-0.625	0.390625		1	1		0	-0.75	0.5625		0	0		1	3	0.45	0.6	0.75	0.25	0.25		0.2					0.09	0.12	0.15	0.12
	e5			2	0.375	0.140625		2	4		2	0.375	0.140625		2	4		2	1.25	1.5625		2	4		3	3	0.5	0.7	0.9	0.5	0.5		0.2					0.1	0.14	0.18	0.14
	f3			0	-1.625	2.64062		0	0		2	0.375	0.140625		2	4		1	0.25	0.0625		1	1		0	2	0.1	0.25	0.3	#REF!			0.2					0.02	0.05	0.06	0.0433333
	h1			0	-1.625	2.64062		0	0		0	-1.625	2.64062		0	0		2	1.25	1.5625		2	4		2	2	0.15	0.2	0.25	#REF!			0.2					0.03	0.04	0.05	0.04
	h6		0	0	-1.625	2.64062	21.125	0	0	0	0	-1.625	2.64062	21.125	0	0	0	0	-0.75	0.5625	4.5	0	0	#REF!	0	0	0	0	0	0			0.2					0	0	0	0
	total																																0.2					0.49	0.69	0.95	0.71	0.71
	a1		2	2	0	0		2	4	1.5	2	0.5	0.25		2	4	1	0	-1	1		0	0	0.25	0	2	0.4	0.6	0.85	#REF!			0.3					0.12	0.18	0.255	0.185
	b1			3	1	1		3	9		2	0.5	0.25		2	4		1	0	0		1	1		1	3	0.4	0.65	0.8	#REF!			0.3					0.12	0.195	0.24	0.185
	d1			3	1	1		3	9		1	-0.5	0.25		1	1		2	1	1		2	4		0	3	0.5	0.65	0.8	#REF!			0.3					0.15	0.195	0.24	0.195
	f1		0	0	-2	4	16	0	0	0	1	-0.5	0.25	9	1	1	0	1	0	0	4	1	1	#REF!	0	1	0.2	0.35	0.45	#REF!			0.3					0.06	0.105	0.135	0.1
	total																																0.3					0.45	0.675	0.87	0.665	0.665
	a2		1.75	3	1.25	1.5625		3	9	1.5	2	0.5	0.25		2	4	0.25	0	-0.25	0.0625		0	0	1	0	3	0.3	0.5	0.65	#REF!			0.15					0.045	0.075	0.0975	0.0725
	b2			3	1.25	1.5625		3	9		3	1.5	2.25		3	9		1	0.75	0.5625		1	1		2	3	0.2	0.45	0.8	#REF!			0.15					0.03	0.0675	0.12	0.0725
	g1			1	-0.75	0.5625		1	1		1	-0.5	0.25		1	1		0	-0.25	0.0625		0	0		2	2	0	0	0	#REF!			0.15					0	0	0	0
	h2		0	0	-1.75	3.0625	12.25	0	0	0	0	-1.5	2.25	9	0	0	0	0	-0.25	0.0625	0.25	0	0	#REF!	0	0	0.2	0.3	0.4	0			0.15					0.03	0.045	0.06	0.045
	total																																0.15					0.105	0.1875	0.2775	0.19	0.19
	a3		1	1	0	0		1	1	1.3	1	-0.3	0.09		1	1	2	0	-2	4		0	0	0.9	1	1	0	0	0	#REF!			0.15					0	0	0	0
	a4			1	0	0		1	1		1	-0.3	0.09		1	1		3	1	1		3	9		0	3	0	0.35	0.5	#REF!			0.15					0	0.0525	0.075	0.0425
	a5			0	-1	1		0	0		3	1.7	2.89		3	9		1	-1	1		1	1		2	3	0.25	0.5	0.75	#REF!			0.15					0.0375	0.075	0.1125	0.075
	b3			1	0	0		1	1		1	-0.3	0.09		1	1		3	1	1		3	9		1	3	0.3	0.65	0.9	#REF!			0.15					0.045	0.0975	0.135	0.0925
	b4			0	-1	1		0	0		0	-1.3	1.69		0	0		2	0	0		2	4		0	2	0	0	0	#REF!			0.15					0	0	0	0
	b5			0	-1	1		0	0		1	-0.3	0.09		1	1		3	1	1		3	9		0	3	0.25	0.35	0.5	#REF!			0.15					0.0375	0.0525	0.075	0.055
	c1			2	1	1		2	4		3	1.7	2.89		3	9		1	-1	1		1	1		2	3	0.15	0.3	0.4	#REF!			0.15					0.0225	0.045	0.06	0.0425
	d3			3	2	4		3	9		1	-0.3	0.09		1	1		3	1	1		3	9		0	3	0.25	0.45	0.6	#REF!			0.15					0.0375	0.0675	0.09	0.065
	f2			1	0	0		1	1		1	-0.3	0.09		1	1		3	1	1		3	9		2	3	0.2	0.35	0.45	#REF!			0.15					0.03	0.0525	0.0675	0.05
	f5		0	1	0	0	10	1	1	-4.44089e-16	1	-0.3	0.09	16.9	1	1	0	1	-1	1	40	1	1	#REF!	1	1	0	0	0	0			0.15					0	0	0	0
	total																																0.15					0.21	0.4425	0.615	0.4225	0.4225
	c2		1	0	-1	1		0	0	0.8	0	-0.8	0.64		0	0	0.4	0	-0.4	0.16		0	0	0.4	0	0	0	0	0	0			0.1					0	0	0	0
	d2			0	-1	1		0	0		1	0.2	0.04		1	1		0	-0.4	0.16		0	0		0	1	0	0	0	#REF!			0.1					0	0	0	0
	d4			2	1	1		2	4		1	0.2	0.04		1	1		2	1.6	2.56		2	4		0	2	0.15	0.3	0.45	#REF!			0.1					0.015	0.03	0.045	0.03
	e6			3	2	4		3	9		2	1.2	1.44		2	4		0	-0.4	0.16		0	0		2	3	0.3	0.5	0.65	#REF!			0.1					0.03	0.05	0.065	0.0483333
	g2		0	0	-1	1	5	0	0	0	0	-0.8	0.64	3.2	0	0	0	0	-0.4	0.16	0.8	0	0	#REF!	0	0	0	0	0	0			0.1					0	0	0	0
	total																																0.1					0.045	0.08	0.11	0.0783333	0.0783333
	h3		0	0	0	0		0	0	0	0	0	0		0	0	0	0	0	0		0	0	0	0	0	0.2	0.3	0.4	0			0					0	0	0	0
	h4			0	0	0		0	0		0	0	0		0	0		0	0	0		0	0		0	0	0	0	0	0			0					0	0	0	0
	h7			0	0	0		0	0		0	0	0		0	0		0	0	0		0	0		0	0	0	0	0	0			0					0	0	0	0
	h8		0	0	0	0	0	0	0	0	0	0	0	0	0	0	0	0	0	0	0	0	0	#REF!	0	0	0	0	0	0			0					0	0	0	0
	total																																0					0	0	0	0
	c3		0	0	0	0	0	0	0	0	1	1	1	0	1	1	0	1	1	1	0	1	1	#REF!	0	1	0	0	0	#REF!			0.05					0	0	0	0
	h5		0	0	0	0		0	0	0	0	0	0		0	0	0	0	0	0		0	0	0	0	0	0	0	0	0			0.05					0	0	0	0
	g3			0	0	0		0	0		0	0	0		0	0		0	0	0		0	0		1	1	0	0	0	#REF!			0.05					0	0	0	0
	total																																0.05					0	0	0	0
	e7		0	0	0	0	0	0	0	0	0	0	0	0	0	0	0	0	0	0	0	0	0	#REF!	0	0	0	0	0	0			0.05					0	0	0	0
	f4		0	0	0	0		0	0	0	0	0	0		0	0	0	0	0	0		0	0	0.333333	0	0	0	0	0	0			0.05					0	0	0	0
			0	43	0	42.625	64.375	43	107		43	1	27.775	59.225	43	87		34	1	24.45	49.55	34	74		24								1					1.3	2.075	2.8225
								różnica	0		3				różnica	0		max				różnica	0		min														2.06583		2.06583

## Sheet: FSAW 1.1.2
			1.1.1	1.1.2	Odchylenie wewnątrz grup	Kwadrat odchyleń SSE	Kwadrat odchyleń pomiędzy grupami SSTR	Całkowite odchylenie	Kwadrat całkowitego odchylenia SST	1.1.2	wyniki obserwacji 1.1.1	Odchylenie wewnątrz grup	Kwadrat odchyleń SSE	Kwadrat odchyleń pomiędzy grupami SSTR	Całkowite odchylenie	Kwadrat całkowitego odchylenia SST	1.2.1	Wyniki obserwacji 1.2.1.	Odchylenie wewnątrz grup	Kwadrat odchyleń SSE	Kwadrat odchyleń pomiędzy grupami SSTR	Całkowite odchylenie	Kwadrat całkowitego odchylenia SST	1.2.2	Wyniki obserwacji 1.2.2	Max value	1.1.2	1.1.2	1.1.2	Znormalizowane oceny	Znormalizowane oceny		1.1.2					1.1.2	1.1.2	1.1.2	1.1.2
	e1		0.75	1	0.25	0.0625		1	1	0																3	0	0.25	0.35	0.3	0.3		0.2	#REF!	#REF!	#REF!		0	0.05	0.07	0.04
	e2			0	-0.75	0.5625		0	0																	3	0	0.15	0.35	0.4	0.4		0.2	#REF!	#REF!	#REF!		0	0.03	0.07	0.0333333
	e3			0	-0.75	0.5625		0	0																	3	0	0.15	0.25	0.3	0.3		0.2	#REF!	#REF!	#REF!		0	0.03	0.05	0.0266667
	e4			0	-0.75	0.5625		0	0																	3	0	0.1	0.2	0.25	0.25		0.2	#REF!	#REF!	#REF!		0	0.02	0.04	0.02
	e5			2	1.25	1.5625		2	4																	3	0.5	0.85	0.95	0.5	0.5		0.2	#REF!	#REF!	#REF!		0.1	0.17	0.19	0.153333
	f3			1	0.25	0.0625		1	1																	2	0	0.25	0.35	#REF!			0.2	#REF!	#REF!	#REF!		0	0.05	0.07	0.04
	h1			2	1.25	1.5625		2	4																	2	0.2	0.45	0.6	#REF!			0.2	#REF!	#REF!	#REF!		0.04	0.09	0.12	0.0833333
	h6		0	0	-0.75	0.5625	4.5	0	0	0																0	0	0.25	0.35	0			0.2	0	0	0		0	0	0	0
	total																																0.2	#REF!	#REF!	#REF!		0.14	0.44	0.61	0.396667
	a1		1	0	-1	1		0	0	0																2	0	0.05	0.15	#REF!			0.3	#REF!	#REF!	#REF!		0	0.015	0.045	0.02
	b1			1	0	0		1	1																	3	0.25	0.5	0.6	#REF!			0.3	#REF!	#REF!	#REF!		0.075	0.15	0.18	0.135
	d1			2	1	1		2	4																	3	0.3	0.5	0.75	#REF!			0.3	#REF!	#REF!	#REF!		0.09	0.15	0.225	0.155
	f1		0	1	0	0	4	1	1	0																1	0	0.25	0.45	#REF!			0.3	#REF!	#REF!	#REF!		0	0.075	0.135	0.07
	total																																0.3	#REF!	#REF!	#REF!		0.165	0.39	0.585	0.38
	a2		0.25	0	-0.25	0.0625		0	0	0																3	0	0.05	0.15	#REF!			0.15	#REF!	#REF!	#REF!		0	0.0075	0.0225	0.01
	b2			1	0.75	0.5625		1	1																	3	0	0.15	0.25	#REF!			0.15	#REF!	#REF!	#REF!		0	0.0225	0.0375	0.02
	g1			0	-0.25	0.0625		0	0																	2	0	0	0	#REF!			0.15	#REF!	#REF!	#REF!		0	0	0	0
	h2		0	0	-0.25	0.0625	0.25	0	0	0																0	0	0	0	0			0.15	0	0	0		0	0	0	0
	total																																0.15	#REF!	#REF!	#REF!		0	0.03	0.06	0.03
	a3		2	0	-2	4		0	0	0																1	0	0	0	#REF!			0.15	#REF!	#REF!	#REF!		0	0	0	0
	a4			3	1	1		3	9																	3	0.5	0.8	0.95	#REF!			0.15	#REF!	#REF!	#REF!		0.075	0.12	0.1425	0.1125
	a5			1	-1	1		1	1																	3	0.2	0.5	0.65	#REF!			0.15	#REF!	#REF!	#REF!		0.03	0.075	0.0975	0.0675
	b3			3	1	1		3	9																	3	0.5	0.85	0.95	#REF!			0.15	#REF!	#REF!	#REF!		0.075	0.1275	0.1425	0.115
	b4			2	0	0		2	4																	2	0	0.45	0.6	#REF!			0.15	#REF!	#REF!	#REF!		0	0.0675	0.09	0.0525
	b5			3	1	1		3	9																	3	0.7	0.9	0.95	#REF!			0.15	#REF!	#REF!	#REF!		0.105	0.135	0.1425	0.1275
	c1			1	-1	1		1	1																	3	0	0.15	0.2	#REF!			0.15	#REF!	#REF!	#REF!		0	0.0225	0.03	0.0175
	d3			3	1	1		3	9																	3	0.5	0.85	0.95	#REF!			0.15	#REF!	#REF!	#REF!		0.075	0.1275	0.1425	0.115
	f2			3	1	1		3	9																	3	0.5	0.75	0.95	#REF!			0.15	#REF!	#REF!	#REF!		0.075	0.1125	0.1425	0.11
	f5		0	1	-1	1	40	1	1	0																1	0	0.15	0.25	0			0.15	0	0	0		0	0.0225	0.0375	0.02
	total																																0.15	#REF!	#REF!	#REF!		0.435	0.81	0.9675	0.7375
	c2		0.4	0	-0.4	0.16		0	0	0																0	0	0	0	0			0.1	0	0	0		0	0	0	0
	d2			0	-0.4	0.16		0	0																	1	0	0	0	#REF!			0.1	#REF!	#REF!	#REF!		0	0	0	0
	d4			2	1.6	2.56		2	4																	2	0.25	0.45	0.65	#REF!			0.1	#REF!	#REF!	#REF!		0.025	0.045	0.065	0.045
	e6			0	-0.4	0.16		0	0																	3	0	0	0	#REF!			0.1	#REF!	#REF!	#REF!		0	0	0	0
	g2		0	0	-0.4	0.16	0.8	0	0	0																0	0	0	0	0			0.1	0	0	0		0	0	0	0
	total																																0.1	#REF!	#REF!	#REF!		0.025	0.045	0.065	0.045
	h3		0	0	0	0		0	0	0																0	0	0.25	0.3	0			0	0	0	0		0	0	0	0
	h4			0	0	0		0	0																	0	0	0	0	0			0	0	0	0		0	0	0	0
	h7			0	0	0		0	0																	0	0	0	0	0			0	0	0	0		0	0	0	0
	h8		0	0	0	0	0	0	0	0																0	0	0	0	0			0	0	0	0		0	0	0	0
	total																																0	0	0	0		0	0	0	0
	h5		0.5	0	-0.5	0.25		0	0	0																0	0	0	0	0			0.05	0	0	0		0	0	0	0
	g3			0	-0.333333	0.111111		0	0																	1	0	0.15	0.2	#REF!			0.05	#REF!	#REF!	#REF!		0	0.0075	0.01	0.00583333
	c3		-0.166667	1	0.666667	0.444444	0.333333	1	1	0																1	0	0.1	0.2	#REF!			0.05	#REF!	#REF!	#REF!		0	0.005	0.01	0.005
	total																																0.05	#REF!	#REF!	#REF!		0	0.0125	0.02	0.0108333
	f4		0.333333	0	-0.333333	0.111111		0	0	0																0	0	0	0	0			0.05	0	0	0		0	0	0	0
zewn	e7		-1	0	-0.5	0.25	0.5	0	0	0																0	0	0	0	0			0.05	0	0	0		0	0	0	0
			-1	34	-1	24.6167	50.3833	34	74		0	0	0	0	0	0		0	0	0	0	0	0		0		4.4	10.55	13.95					#REF!	#REF!	#REF!		0.765	1.7275	2.3075
																															#REF!			3	2	min			1.6		1.6

## Sheet: FSAW 1.1.1
				Perspektywa Rynek/klient
			1.1.1	1.1.1	Odchylenie wewnątrz grup	Kwadrat odchyleń SSE	Kwadrat odchyleń pomiędzy grupami SSTR	Całkowite odchylenie	Kwadrat całkowitego odchylenia SST	1.1.2	1.1.2	Odchylenie wewnątrz grup	Kwadrat odchyleń SSE	Kwadrat odchyleń pomiędzy grupami SSTR	Całkowite odchylenie	Kwadrat całkowitego odchylenia SST	1.2.1	1.2.1.	Odchylenie wewnątrz grup	Kwadrat odchyleń SSE	Kwadrat odchyleń pomiędzy grupami SSTR	Całkowite odchylenie	Kwadrat całkowitego odchylenia SST	1.2.2	1.2.2	Max value	1.1.1	1.1.1	1.1.1	Znormalizowane oceny	Znormalizowane oceny		1.1.1	1.1.2	1.2.1	1.2.2		1.1.1	1.1.1	1.1.1	1.1.1
	e1		1.625	3	1.375	1.89062		#REF!	#REF!	0.75	1	0.25	0.0625		#REF!	#REF!	1.625	3	1.375	1.89062		#REF!	#REF!	0.875	0	3	0.3	0.6	0.85	0.3	0.3		0.2	#REF!	#REF!	#REF!		0.06	0.12	0.17	0.116667
	e2			2	0.375	0.140625		#REF!	#REF!		0	-0.75	0.5625		#REF!	#REF!		3	1.375	1.89062		#REF!	#REF!		0	3	0.4	0.65	0.95	0.4	0.4		0.2	#REF!	#REF!	#REF!		0.08	0.13	0.19	0.133333
	e3			3	1.375	1.89062		#REF!	#REF!		0	-0.75	0.5625		#REF!	#REF!		2	0.375	0.140625		#REF!	#REF!		1	3	0.3	0.6	0.8	0.3	0.3		0.2	#REF!	#REF!	#REF!		0.06	0.12	0.16	0.113333
	e4			1	-0.625	0.390625		#REF!	#REF!		0	-0.75	0.5625		#REF!	#REF!		3	1.375	1.89062		#REF!	#REF!		1	3	0.25	0.4	0.55	0.25	0.25		0.2	#REF!	#REF!	#REF!		0.05	0.08	0.11	0.08
	e5			2	0.375	0.140625		#REF!	#REF!		2	1.25	1.5625		#REF!	#REF!		2	0.375	0.140625		#REF!	#REF!		3	3	0.5	0.9	0.95	0.5	0.5		0.2	#REF!	#REF!	#REF!		0.1	0.18	0.19	0.156667
	f3			2	0.375	0.140625		#REF!	#REF!		1	0.25	0.0625		#REF!	#REF!		0	-1.625	2.64062		#REF!	#REF!		0	2	0.15	0.35	0.55	#REF!			0.2	#REF!	#REF!	#REF!		0.03	0.07	0.11	0.07
	h1			0	-1.625	2.64062		#REF!	#REF!		2	1.25	1.5625		#REF!	#REF!		0	-1.625	2.64062		#REF!	#REF!		2	2	0	0.25	0.4	#REF!			0.2	#REF!	#REF!	#REF!		0	0.05	0.08	0.0433333
	h6		0	0	-1.625	2.64062	#REF!	#REF!	#REF!	0	0	-0.75	0.5625	#REF!	#REF!	#REF!	0	0	-1.625	2.64062	#REF!	#REF!	#REF!	#REF!	0	0	0	0.35	0.5	0			0.2	0	0	0		0	0.07	0.1	0.0566667
	total																																0.2	#REF!	#REF!	#REF!		0.38	0.82	1.11	0.77
	a1		1.5	2	0.5	0.25		#REF!	#REF!	1	0	-1	1		#REF!	#REF!	2	2	0	0		#REF!	#REF!	0.25	0	2	0.3	0.6	0.85	#REF!			0.3	#REF!	#REF!	#REF!		0.09	0.18	0.255	0.175
	b1			2	0.5	0.25		#REF!	#REF!		1	0	0		#REF!	#REF!		3	1	1		#REF!	#REF!		1	3	0.45	0.8	0.95	#REF!			0.3	#REF!	#REF!	#REF!		0.135	0.24	0.285	0.22
	d1			1	-0.5	0.25		#REF!	#REF!		2	1	1		#REF!	#REF!		3	1	1		#REF!	#REF!		0	3	0.25	0.45	0.65	#REF!			0.3	#REF!	#REF!	#REF!		0.075	0.135	0.195	0.135
	f1		0	1	-0.5	0.25	#REF!	#REF!	#REF!	0	1	0	0	#REF!	#REF!	#REF!	0	0	-2	4	#REF!	#REF!	#REF!	#REF!	0	1	0.25	0.45	0.6	#REF!			0.3	#REF!	#REF!	#REF!		0.075	0.135	0.18	0.13
	total																																0.3	#REF!	#REF!	#REF!		0.375	0.69	0.915	0.66
	a2		1.5	2	0.5	0.25		#REF!	#REF!	0.25	0	-0.25	0.0625		#REF!	#REF!	1.75	3	1.25	1.5625		#REF!	#REF!	1	0	3	0.3	0.5	0.65	#REF!			0.15	#REF!	#REF!	#REF!		0.045	0.075	0.0975	0.0725
	b2			3	1.5	2.25		#REF!	#REF!		1	0.75	0.5625		#REF!	#REF!		3	1.25	1.5625		#REF!	#REF!		2	3	0.45	0.8	0.95	#REF!			0.15	#REF!	#REF!	#REF!		0.0675	0.12	0.1425	0.11
	g1			1	-0.5	0.25		#REF!	#REF!		0	-0.25	0.0625		#REF!	#REF!		1	-0.75	0.5625		#REF!	#REF!		2	2	0	0.2	0.3	#REF!			0.15	#REF!	#REF!	#REF!		0	0.03	0.045	0.025
	h2		0	0	-1.5	2.25	#REF!	#REF!	#REF!	0	0	-0.25	0.0625	#REF!	#REF!	#REF!	0	0	-1.75	3.0625	#REF!	#REF!	#REF!	#REF!	0	0	0	0.15	0.3	0			0.15	0	0	0		0	0.0225	0.045	0.0225
	total																																0.15	#REF!	#REF!	#REF!		0.1125	0.2475	0.33	0.23
	a3		1.3	1	-0.3	0.09		#REF!	#REF!	2	0	-2	4		#REF!	#REF!	1	1	0	0		#REF!	#REF!	0.9	1	1	0.1	0.25	0.35	#REF!			0.15	#REF!	#REF!	#REF!		0.015	0.0375	0.0525	0.035
	a4			1	-0.3	0.09		#REF!	#REF!		3	1	1		#REF!	#REF!		1	0	0		#REF!	#REF!		0	3	0	0.25	0.35	#REF!			0.15	#REF!	#REF!	#REF!		0	0.0375	0.0525	0.03
	a5			3	1.7	2.89		#REF!	#REF!		1	-1	1		#REF!	#REF!		0	-1	1		#REF!	#REF!		2	3	0.3	0.7	0.9	#REF!			0.15	#REF!	#REF!	#REF!		0.045	0.105	0.135	0.095
	b3			1	-0.3	0.09		#REF!	#REF!		3	1	1		#REF!	#REF!		1	0	0		#REF!	#REF!		1	3	0.1	0.5	0.7	#REF!			0.15	#REF!	#REF!	#REF!		0.015	0.075	0.105	0.065
	b4			0	-1.3	1.69		#REF!	#REF!		2	0	0		#REF!	#REF!		0	-1	1		#REF!	#REF!		0	2	0	0.2	0.45	#REF!			0.15	#REF!	#REF!	#REF!		0	0.03	0.0675	0.0325
	b5			1	-0.3	0.09		#REF!	#REF!		3	1	1		#REF!	#REF!		0	-1	1		#REF!	#REF!		0	3	0.4	0.5	0.8	#REF!			0.15	#REF!	#REF!	#REF!		0.06	0.075	0.12	0.085
	c1			3	1.7	2.89		#REF!	#REF!		1	-1	1		#REF!	#REF!		2	1	1		#REF!	#REF!		2	3	0	0.2	0.35	#REF!			0.15	#REF!	#REF!	#REF!		0	0.03	0.0525	0.0275
	d3			1	-0.3	0.09		#REF!	#REF!		3	1	1		#REF!	#REF!		3	2	4		#REF!	#REF!		0	3	0	0.3	0.4	#REF!			0.15	#REF!	#REF!	#REF!		0	0.045	0.06	0.035
	f2			1	-0.3	0.09		#REF!	#REF!		3	1	1		#REF!	#REF!		1	0	0		#REF!	#REF!		2	3	0.35	0.45	0.6	#REF!			0.15	#REF!	#REF!	#REF!		0.0525	0.0675	0.09	0.07
	f5		-4.44089e-16	1	-0.3	0.09	#REF!	#REF!	#REF!	0	1	-1	1	#REF!	#REF!	#REF!	0	1	0	0	#REF!	#REF!	#REF!	#REF!	1	1	0	0.2	0.35	0			0.15	0	0	0		0	0.03	0.0525	0.0275
	total																																0.15	#REF!	#REF!	#REF!		0.1875	0.5325	0.7875	0.5025
	c2		0.8	0	-0.8	0.64		#REF!	#REF!	0.4	0	-0.4	0.16		#REF!	#REF!	1	0	-1	1		#REF!	#REF!	0.4	0	0	0	0.1	0.25	0			0.1	0	0	0		0	0.01	0.025	0.0116667
	d2			1	0.2	0.04		#REF!	#REF!		0	-0.4	0.16		#REF!	#REF!		0	-1	1		#REF!	#REF!		0	1	0	0.25	0.3	#REF!			0.1	#REF!	#REF!	#REF!		0	0.025	0.03	0.0183333
	d4			1	0.2	0.04		#REF!	#REF!		2	1.6	2.56		#REF!	#REF!		2	1	1		#REF!	#REF!		0	2	0	0.2	0.3	#REF!			0.1	#REF!	#REF!	#REF!		0	0.02	0.03	0.0166667
	e6			2	1.2	1.44		#REF!	#REF!		0	-0.4	0.16		#REF!	#REF!		3	2	4		#REF!	#REF!		2	3	0.35	0.5	0.7	#REF!			0.1	#REF!	#REF!	#REF!		0.035	0.05	0.07	0.0516667
	g2		0	0	-0.8	0.64	#REF!	#REF!	#REF!	0	0	-0.4	0.16	#REF!	#REF!	#REF!	0	0	-1	1	#REF!	#REF!	#REF!	#REF!	0	0	0	0.15	0.3	0			0.1	0	0	0		0	0.015	0.03	0.015
	total																																0.1	#REF!	#REF!	#REF!		0.035	0.12	0.185	0.113333
	h3		0	0	0	0		#REF!	#REF!	0	0	0	0		#REF!	#REF!	0	0	0	0		#REF!	#REF!	0	0	0	0	0.15	0.25	0			0	0	0	0		0	0	0	0
	h4			0	0	0		#REF!	#REF!		0	0	0		#REF!	#REF!		0	0	0		#REF!	#REF!		0	0	0	0	0	0			0	0	0	0		0	0	0	0
	h7			0	0	0		#REF!	#REF!		0	0	0		#REF!	#REF!		0	0	0		#REF!	#REF!		0	0	0	0.2	0.35	0			0	0	0	0		0	0	0	0
	h8		0	0	0	0	#REF!	#REF!	#REF!	0	0	0	0	#REF!	#REF!	#REF!	0	0	0	0	#REF!	#REF!	#REF!	#REF!	0	0	0	0.25	0.4	0			0	0	0	0		0	0	0	0
	total																																0	0	0	0		0	0	0	0
	c3		-56.3333	1	-13.3333	177.778	#REF!	#REF!	#REF!	-44.3333	1	-10.3333	106.778	#REF!	#REF!	#REF!	-57.3333	0	-14.3333	205.444	#REF!	#REF!	#REF!	#REF!	0	1	0	0.1	0.25	#REF!			0.05	#REF!	#REF!	#REF!		0	0.005	0.0125	0.00583333
	g3			0	-14.3333	205.444		#REF!	#REF!		0	-11.3333	128.444		#REF!	#REF!		0	-14.3333	205.444		#REF!	#REF!		1	1	0	0.2	0.3	#REF!			0.05	#REF!	#REF!	#REF!		0	0.01	0.015	0.00833333
	h5		0	0	0	0		#REF!	#REF!	0	0	0	0		#REF!	#REF!	0	0	0	0		#REF!	#REF!	0	0	0	0	0.2	0.35	0			0.05	0	0	0		0	0.01	0.0175	0.00916667
	total																																0.05	#REF!	#REF!	#REF!		0	0.025	0.045	0.0233333
	e7		0	0	0	0	#REF!	#REF!	#REF!	0	0	0	0	#REF!	#REF!	#REF!	0	0	0	0	#REF!	#REF!	#REF!	#REF!	0	0	0	0.25	0.35	0			0.05	0	0	0		0	0.0125	0.0175	0.01
	f4		14.3333	0	-14.3333	205.444		#REF!	#REF!	11.3333	0	-11.3333	128.444		#REF!	#REF!	14.3333	0	-14.3333	205.444		#REF!	#REF!	8.33333	0	0	0.15	0.2	0.3	0			0.05	0	0	0		0.0075	0.01	0.015	0.0108333
			0	43	-27.6667	409.997	#REF!	#REF!	#REF!		34	-21.6667	258.672	#REF!	#REF!	#REF!		43	-28.6667	453.514	#REF!	#REF!	#REF!		24	69							1	#REF!	#REF!	#REF!		1.0975	2.4575	3.405
																															#REF!			3	2	min			2.32		2.32
																										0

## Sheet: INT_2
		1.1.1			1.1.2			1.2.1			1.2.2				2.1.1			2.1.2			2.2.1			2.2.2									3.1.1			3.1.2			3.2.1			3.2.2
e1		0.3	0.6	0.85	0	0.25	0.35	0.45	0.65	0.95	0	0	0		0	0	0	0	0	0	0.35	0.45	0.55	0.35	0.55	0.6							0.15	0.2	0.25	0.15	0.2	0.25	0	0	0	0.2	0.3	0.5
e2		0.4	0.65	0.95	0	0.15	0.35	0.45	0.55	0.95	0	0	0		0.15	0.25	0.35	0.15	0.2	0.3	0.45	0.55	0.6	0.45	0.75	0.85							0	0	0	0.15	0.2	0.35	0	0	0	0.2	0.4	0.6
e3		0.3	0.6	0.8	0	0.15	0.25	0.35	0.5	0.65	0.2	0.5	0.6		0.3	0.5	0.6	0	0	0	0.25	0.3	0.35	0.35	0.45	0.5							0	0	0	0	0	0	0.3	0.4	0.5	0.2	0.4	0.6
e4		0.25	0.4	0.55	0	0.1	0.2	0.45	0.6	0.75	0.2	0.3	0.45		0.15	0.25	0.35	0.2	0.35	0.45	0.15	0.2	0.25	0.35	0.55	0.6							0	0	0	0.45	0.6	0.8	0.15	0.25	0.4	0.5	0.6	0.7
e5		0.5	0.9	0.95	0.5	0.85	0.95	0.5	0.7	0.9	0.6	0.85	0.95		0.15	0.2	0.25	0.55	0.75	0.85	0.45	0.55	0.65	0.15	0.25	0.35							0	0	0	0.45	0.65	0.85	0.3	0.4	0.5	0.4	0.6	0.9
f3		0.15	0.35	0.55	0	0.25	0.35	0.1	0.25	0.3	0	0	0		0	0	0	0.15	0.25	0.3	0	0	0	0	0	0							0	0	0	0.15	0.2	0.25	0.2	0.3	0.35	0.3	0.5	0.65
h1		0	0.25	0.4	0.2	0.45	0.6	0.15	0.2	0.25	0.3	0.5	0.6		0.15	0.25	0.3	0.15	0.25	0.35	0	0	0	0	0	0							0	0	0	0	0	0	0	0	0	0	0	0
h6		0	0.35	0.5	0	0.25	0.35	0	0	0	0	0	0		0	0	0	0	0	0	0	0	0	0	0	0							0	0	0	0	0	0	0	0	0	0	0	0
a1		0.3	0.6	0.85	0	0.05	0.15	0.4	0.6	0.85	0	0.2	0.3		0	0	0	0	0	0	0	0	0	0.15	0.45	0.55							0.15	0.2	0.25	0.2	0.35	0.4	0	0	0	0	0	0
b1		0.45	0.8	0.95	0.25	0.5	0.6	0.4	0.65	0.8	0.35	0.45	0.6		0.15	0.35	0.45	0.2	0.35	0.45	0.35	0.5	0.65	0.15	0.45	0.55							0.1	0.2	0.25	0.25	0.35	0.4	0	0	0	0.15	0.25	0.35			0.3
d1		0.25	0.45	0.65	0.3	0.5	0.75	0.5	0.65	0.8	0	0	0		0.5	0.7	0.9	0.55	0.7	0.85	0.25	0.3	0.35	0.2	0.35	0.4							0	0	0	0.35	0.5	0.6	0	0	0	0	0	0			0.4
f1		0.25	0.45	0.6	0	0.25	0.45	0.2	0.35	0.45	0	0.3	0.4		0	0	0	0	0	0	0.2	0.3	0.4	0.25	0.45	0.55							0.15	0.25	0.3	0.15	0.25	0.3	0	0	0	0.5	0.6	0.9
a2		0.3	0.5	0.65	0	0.05	0.15	0.3	0.5	0.65	0	0	0		0	0	0	0	0	0	0	0	0	0	0	0							0	0	0	0	0	0	0	0	0	0	0	0			Waga
b2		0.45	0.8	0.95	0	0.15	0.25	0.2	0.45	0.8	0.4	0.5	0.65		0.15	0.3	0.4	0.15	0.3	0.4	0.25	0.45	0.55	0.15	0.55	0.7							0	0	0	0	0	0	0.15	0.2	0.25	0	0	0			0.6
g1		0	0.2	0.3	0	0	0	0	0	0	0.15	0.35	0.4		0	0	0	0	0	0	0.25	0.35	0.4	0.5	0.6	0.9							0.15	0.2	0.25	0	0	0	0	0	0	0	0	0
h2		0	0.15	0.3	0	0	0	0.2	0.3	0.4	0	0	0		0	0	0	0	0	0	0.35	0.45	0.55	0	0	0							0	0	0	0	0	0	0	0	0	0	0	0
a3		0.1	0.25	0.35	0	0	0	0	0	0	0	0	0		0	0	0	0	0	0	0.25	0.35	0.4	0	0	0							0	0	0	0	0	0	0	0	0	0	0	0			0.7
a4		0	0.25	0.35	0.5	0.8	0.95	0	0.35	0.5	0	0	0		0.15	0.25	0.3	0.4	0.5	0.6	0.15	0.25	0.35	0	0	0							0.1	0.15	0.2	0.15	0.2	0.25	0.2	0.3	0.4	0	0	0			0.7
a5		0.3	0.7	0.9	0.2	0.5	0.65	0.25	0.5	0.75	0.35	0.65	0.75		0.2	0.45	0.6	0	0	0	0.25	0.45	0.55	0.2	0.3	0.4							0.15	0.25	0.35	0.45	0.6	0.7	0.15	0.2	0.25	0	0	0			0.3
b3		0.1	0.5	0.7	0.5	0.85	0.95	0.3	0.65	0.9	0.15	0.3	0.4		0	0	0	0.5	0.75	0.9	0.15	0.25	0.35	0.1	0.2	0.25							0	0	0	0.35	0.5	0.6	0	0	0	0	0	0			0.4
b4		0	0.2	0.45	0	0.45	0.6	0	0	0	0	0	0		0	0	0	0.15	0.3	0.4	0	0	0	0	0	0							0	0	0	0.15	0.2	0.25	0	0	0	0.15	0.25	0.35
b5		0.4	0.5	0.8	0.7	0.9	0.95	0.25	0.35	0.5	0.1	0.25	0.35		0	0	0	0.65	0.8	0.9	0.45	0.5	0.6	0.15	0.25	0.3							0.15	0.2	0.25	0	0	0	0	0	0	0.3	0.5	0.8
c1		0	0.2	0.35	0	0.15	0.2	0.15	0.3	0.4	0.1	0.2	0.35		0.3	0.5	0.75	0.15	0.25	0.3	0.15	0.2	0.25	0.15	0.25	0.35							0	0	0	0	0	0	0	0	0	0	0	0			0.6
d3		0	0.3	0.4	0.5	0.85	0.95	0.25	0.45	0.6	0	0	0		0.5	0.7	0.85	0.6	0.75	0.9	0.45	0.55	0.65	0.35	0.55	0.6							0.15	0.2	0.25	0.45	0.7	0.8	0.15	0.2	0.25	0	0	0			0.6
f2		0.35	0.45	0.6	0.5	0.75	0.95	0.2	0.35	0.45	0.5	0.7	0.9		0.1	0.2	0.35	0.15	0.35	0.5	0.35	0.5	0.6	0.15	0.2	0.25							0.35	0.45	0.5	0.4	0.6	0.75	0.2	0.3	0.4	0.2	0.3	0.45
f5		0	0.2	0.35	0	0.15	0.25	0	0	0	0.15	0.25	0.3		0.3	0.5	0.6	0.25	0.35	0.45	0.2	0.3	0.35	0	0	0							0	0	0	0	0	0	0.2	0.4	0.6	0	0	0
c2		0	0.1	0.25	0	0	0	0	0	0	0	0	0		0.15	0.2	0.3	0	0	0	0.1	0.15	0.2	0.25	0.4	0.65							0	0	0	0.15	0.2	0.25	0.2	0.25	0.3	0	0	0			0.5
d2		0	0.25	0.3	0	0	0	0	0	0	0	0	0		0.15	0.2	0.3	0	0	0	0.1	0.15	0.2	0.3	0.4	0.45							0.15	0.2	0.25	0.15	0.2	0.25	0.2	0.3	0.4	0	0	0			0.4
d4		0	0.2	0.3	0.25	0.45	0.65	0.15	0.3	0.45	0	0	0		0.5	0.7	0.85	0.3	0.45	0.55	0.1	0.15	0.2	0	0	0							0	0	0	0.15	0.25	0.3	0	0	0	0	0	0
e6		0.35	0.5	0.7	0	0	0	0.3	0.5	0.65	0.4	0.5	0.6		0	0	0	0	0	0	0.15	0.2	0.25	0.15	0.25	0.5							0	0	0	0	0	0	0	0	0	0	0	0
g2		0	0.15	0.3	0	0	0	0	0	0	0	0	0		0	0	0	0	0	0	0.15	0.2	0.4	0	0	0							0	0	0	0	0	0	0	0	0	0	0	0
h3		0	0.15	0.25	0	0.25	0.3	0.2	0.3	0.4	0	0	0		0	0	0	0.3	0.5	0.6	0.2	0.3	0.4	0	0	0							0	0	0	0	0	0	0	0	0	0	0	0
h4		0	0	0	0	0	0	0	0	0	0	0	0		0	0	0	0	0	0	0.1	0.2	0.3	0	0	0							0	0	0	0	0	0	0	0	0	0	0	0
h7		0	0.2	0.35	0	0	0	0	0	0	0	0	0		0	0	0	0	0	0	0	0	0	0	0	0							0	0	0	0	0	0	0	0	0	0	0	0
h8		0	0.25	0.4	0	0	0	0	0	0	0	0	0		0	0	0	0	0	0	0	0	0	0	0	0							0	0	0	0	0	0	0	0	0	0	0	0
c3		0	0.1	0.25	0	0.1	0.2	0	0	0	0	0	0		0	0	0	0	0	0	0.1	0.15	0.2	0.35	0.55	0.6							0	0	0	0	0	0	0	0	0	0	0	0			0.5
f4		0.15	0.2	0.3	0	0	0	0	0	0	0	0	0		0	0	0	0	0	0	0	0	0	0	0	0							0	0	0	0.15	0.2	0.25	0	0	0	0.4	0.7	0.9
g3		0	0.2	0.3	0	0.15	0.2	0	0	0	0.15	0.3	0.4		0.1	0.15	0.2	0.1	0.2	0.3	0.2	0.3	0.35	0.15	0.2	0.25							0	0	0	0.35	0.45	0.55	0	0	0	0	0	0
e7		0	0.25	0.35	0	0	0	0	0	0	0.15	0.2	0.25		0.15	0.25	0.35	0.2	0.4	0.5	0	0	0	0	0	0							0	0	0	0.2	0.35	0.4	0	0	0	0.5	0.7	0.9
h5		0	0.2	0.35	0	0	0	0	0	0	0	0	0		0	0	0	0	0	0	0	0	0	0	0	0							0	0	0	0	0	0	0	0	0	0	0	0
					3.7	7.6	9.75	6.7	11	15.1

## Sheet: 1.1.1-1.2.1
	2.32	2.06583	2.06583
	1.1.1	1.2.1
b1	0.22				0.0948276
a1	0.175				0.075431
e5	0.156667				0.0675287
d1	0.135				0.0581897
e2	0.133333				0.0574713
f1	0.13				0.0560345
e1	0.116667				0.0502874
e3	0.113333				0.0488506
b2	0.11				0.0474138
a5	0.095				0.0409483
b5	0.085				0.0366379
e4	0.08				0.0344828
a2	0.0725				0.03125
f3	0.07				0.0301724																	1.1.1 AVR	0
f2	0.07				0.0301724																	1.2.1 AVR	0
b3	0.065				0.0280172																	1.2.2 AVR	2.29233
h6	0.0566667				0.0244253																	1.2.1. AVR	1.6095
e6	0.0516667				0.0222701																	1.2.2 INT		1.1625
h1	0.0433333				0.0186782																	1.2.1. INT		2.06583
a3	0.035				0.0150862																	1.1.2 INT		1.6
d3	0.035				0.0150862																	1.1.1 INT		2.32
b4	0.0325				0.0140086
a4	0.03				0.012931
c1	0.0275				0.0118534
f5	0.0275				0.0118534
g1	0.025				0.0107759
h2	0.0225				0.00969828
f4	0.0108333				0.00466954	15
g3	0.00833333				0.00359195
d2	0.0183333				0.0079023
d4	0.0166667				0.00718391
g2	0.015				0.00646552
c2	0.0116667				0.00502874
c3	0.00583333				0.00251437
e7	0.01				0.00431034
h5	0.00916667				0.00395115
h7	0				0
h3	0				0
h8	0				0
d1		0.195		0.0943929
b1		0.185		0.0895522
a1		0.185		0.0895522
e5		0.14		0.0677693
e1		0.136667		0.0661557
e2		0.13		0.0629286
e4		0.12		0.0580879
e3		0.1		0.0484066
f1		0.1		0.0484066
b3		0.0925		0.0447761
a5		0.075		0.036305
a2		0.0725		0.0350948
b2		0.0725		0.0350948
d3		0.065		0.0314643
b5		0.055		0.0266236
f2		0.05		0.0242033
e6		0.0483333		0.0233965
h2		0.045		0.021783
f3		0.0433333		0.0209762
c1		0.0425		0.0205728
a4		0.0425		0.0205728
h1		0.04		0.0193626
d4		0.03		0.014522
h3		0		0
h6		0
g1		0
a3		0
b4		0
f5		0
c2		0
d2		0
g2		0
h4		0
h7		0
h8		0
c3		0
f4		0
g3		0
e7		0
h5		0
	1.1.1	1.2.1
b1	0.22
a1	0.175
e5	0.156667
d1	0.135
e2	0.133333
f1	0.13
e1	0.116667
e3	0.113333		0.508621
d1		0.195
b1		0.185
a1		0.185
e5		0.14
e1		0.136667
e2		0.13
e4		0.12
e3		0.1
f1		0.1	0.576846
b3
a5
a2
b2
d3
b5
f2
e6
h2
f3
c1
a4										1.1.1 INT	1.2.1 INT			1.1.1 INT	1.2.1 INT
h1									b1	0.0948276			b1	0.22
d4									a1	0.075431			a1	0.175
h3									d1		0.0943929		d1		0.195	0.395
h6									b1		0.0895522	0.170259	b1		0.185
g1									a1		0.0895522		a1		0.185
a3												0.273497				0.565
b4

## Sheet: 1.1.2-1.2.2
		1.6
	1.1.2. INT	1.2.2. INT
d1	0.155
e5	0.153333
b1	0.135
b5	0.1275
b3	0.115
d3	0.115
a4	0.1125								1.1.2. INT	1.2.2. INT				1.1.2. INT	1.2.2. INT		1.1.2. INT	1.2.2. INT
f2	0.11							d1	0.155		kryt		d1	0.155			0.096875
h1	0.0833333							e5	0.153333		det		e5	0.153333			0.0958333
f1	0.07							b1	0.135		kryt		b1	0.135			0.084375
a5	0.0675							b5	0.1275		reg		b5	0.1275			0.0796875
b4	0.0525							b3	0.115		reg		b3	0.115			0.071875
d4	0.045							d3	0.115		reg		d3	0.115			0.071875
e1	0.04							a4	0.1125		reg		a4	0.1125		1.6	0.0703125
f3	0.04							e5		0.16	det		e5		0.16			0.137634
e2	0.0333333							b1		0.14	kryt		b1		0.14			0.12043
e3	0.0266667							f2		0.105	reg		f2		0.105			0.0903226
e4	0.02							h1		0.0933333	det		h1		0.0933333			0.0802867
a1	0.02							a5		0.0875	reg		a5		0.0875			0.0752688
b2	0.02							e3		0.0866667	det		e3		0.0866667			0.074552
f5	0.02							b2		0.0775	cel					1.1625
c1	0.0175								0.913333	0.75
g3	0.00583333
c3	0.005
a2	0.01
h6	0
g1	0
h2	0
a3	0
c2	0			0
d2	0
e6	0
g2	0
h3	0
h4	0
h7	0
h8	0
f4	0
h5	0
e7	0		1.6	1.1625
e5		0.16		1.1625
b1		0.14
f2		0.105
h1		0.0933333
a5		0.0875
e3		0.0866667
b2		0.0775
f1		0.07
e4		0.0633333
e6		0.05
a1		0.05
g1		0.045
b3		0.0425
b5		0.035
c1		0.0325
g3		0.0141667
e7		0.01
e2		0
f3		0
h6		0
d1		0
a2		0
h2		0
a3		0
a4		0
b4		0
d3		0
f5		0
c2		0
d2		0
d4		0
g2		0
h3		0
h4		0
h7		0
h8		0
c3		0
f4		0
e1		0
h5		0
		1.1625
