# Supplementary material for: Searching for synergy from a combination of heterogeneous business models: measurement and assessment from the Polish software industry
Source: Heliyon. 2019 Jul 8;5(7):e01970. doi: 10.1016/j.heliyon.2019.e01970 (PMC6617106; doi:10.1016/j.heliyon.2019.e01970)
Supplement: Market objectives of the INT [file mmc2.xlsx]

## Sheet: FSAW 1.2.2_obj.VAR
				Perspektywa Rynek/klient																																					Perspektywa finansowa					Perspektywa rozwoju
		INT_celeAVR	1.1.1	1.2.2	Odchylenie wewnątrz grup	Kwadrat odchyleń SSE	Kwadrat odchyleń pomiędzy grupami SSTR	Całkowite odchylenie	Kwadrat całkowitego odchylenia SST	1.1.2		Odchylenie wewnątrz grup	Kwadrat odchyleń SSE	Kwadrat odchyleń pomiędzy grupami SSTR	Całkowite odchylenie	Kwadrat całkowitego odchylenia SST	1.2.1	Wyniki obserwacji 1.2.1.	Odchylenie wewnątrz grup	Kwadrat odchyleń SSE	Kwadrat odchyleń pomiędzy grupami SSTR	Całkowite odchylenie	Kwadrat całkowitego odchylenia SST	1.2.2	Wyniki obserwacji 1.2.2	Max value	1.2.2	1.2.2	1.2.2	Znormalizowane oceny	Znormalizowane oceny		1.2.2	1.1.2	1.2.1	1.2.2		1.2.2	1.2.2	1.2.2	3.1.1	3.1.2	3.2.1	3.2.2		4.1.1	4.1.2	4.2.1	4.2.2
	b1	0	1.375	2	1	3	2	0	0	1		3	0	0	0	0	0	3	1	3	1	1	0	0	2	3	0.45	0.5	0.65	0.3	0.3		0.2	#REF!	#REF!	#REF!		0.09	0.1	0.13	1	0	0	0	1	1	1	0	0
	c1	0		3	1.625	2.64062		#REF!	#REF!			-1	1		#REF!	#REF!		2	2	4		#REF!	#REF!		3	3	0.45	0.55	0.65	0.4	0.4		0.2	#REF!	#REF!	#REF!		0.09	0.11	0.13	0	2	1	0	3	0	1	1	0
	e3	0		2	0.625	0.390625		#REF!	#REF!			-1	1		#REF!	#REF!		2	2	4		#REF!	#REF!		2	3	0.35	0.45	0.55	0.3	0.3		0.2	#REF!	#REF!	#REF!		0.07	0.09	0.11	1	1	0	0	2	0	0	2	1
	e4	0		2	0.625	0.390625		#REF!	#REF!			-1	1		#REF!	#REF!		0	0	0		#REF!	#REF!		2	2	0.4	0.55	0.65	0.25	0.25		0.2	#REF!	#REF!	#REF!		0.08	0.11	0.13	1	3	3	0	7	1	3	2	0
	g5	0		2	0.625	0.390625		#REF!	#REF!			-1	1		#REF!	#REF!		0	0	0		#REF!	#REF!		2	2	0.35	0.4	0.55	0.5	0.5		0.2	#REF!	#REF!	#REF!		0.07	0.08	0.11	3	2	0	0	5	1	2	1	3
	total																																0.2	#REF!	#REF!	#REF!		0.4	0.49	0.61
	a1	0	1.5	2	0.5	0.25		#REF!	#REF!	0		0	0		#REF!	#REF!	1.5	0	-1.5	2.25		#REF!	#REF!	1.5	2	2	0.35	0.45	0.6	#REF!			0.3	#REF!	#REF!	#REF!		0.105	0.135	0.18	2	0	0	0	2	0	0	0	0
	a5	0		0	-1.5	2.25		#REF!	#REF!			0	0		#REF!	#REF!		3	1.5	2.25		#REF!	#REF!		0	3	0	0	0	#REF!			0.3	#REF!	#REF!	#REF!		0	0	0	1	2	0	0	3	0	1	0	0
	d1	0		3	1.5	2.25		#REF!	#REF!			0	0		#REF!	#REF!		2	0.5	0.25		#REF!	#REF!		3	3	0.5	0.65	0.75	#REF!			0.3	#REF!	#REF!	#REF!		0.15	0.195	0.225	1	3	0	0	4	0	2	1	1
	d2	0	0	1	-0.5	0.25	#REF!	#REF!	#REF!	0		0	0	#REF!	#REF!	#REF!	0	1	-0.5	0.25	#REF!	#REF!	#REF!	#REF!	1	1	0.2	0.35	0.4	#REF!			0.3	#REF!	#REF!	#REF!		0.06	0.105	0.12	1	1	1	0	3	1	1	0	2
	f1	0		3														3							3	3	0.45	0.6	0.75				0.3					0.135	0.18	0.225
	f5	0		3														0							3	3	0.65	0.75	0.95				0.3					0.195	0.225	0.285
	h1	0		0														0							0	0	0	0	0				0.3					0	0	0
	total																																0.3	#REF!	#REF!	#REF!		0.645	0.84	1.035
	a3	Wzrost/utrzymanie udziału w strategicznych segmentach rynku	0.75	1														0							1	1	0.1	0.15	0.2	#REF!			0.15	#REF!	#REF!	#REF!		0.015	0.0225	0.03	1	1	0	0	2	0	0	1	0
	a4	0		1														0							1	2	0.1	0.15	0.2	#REF!			0.15	#REF!	#REF!	#REF!		0.015	0.0225	0.03	2	3	0	0	5	0	0	2	0
	e1	0		0														0							0	3	0.45	0.6	0.7	#REF!			0.15	#REF!	#REF!	#REF!		0.0675	0.09	0.105	0	2	3	1	6	1	0	0	0
	e2	0	0	1														1							1	3	0.4	0.5	0.6	0			0.15	0	0	0		0.06	0.075	0.09	2	0	0	0	2	0	0	0	0
	g1	0		0														0							0	0	0	0	0				0.15					0	0	0
	total																																0.15	#REF!	#REF!	#REF!		0.1575	0.21	0.255
	a2	0	0.9	2	1.1	1.21		#REF!	#REF!	0		0	0		#REF!	#REF!	0.4	1	0.6	0.36		#REF!	#REF!	0.9	2	3	0.3	0.4	0.5	#REF!			0.15	#REF!	#REF!	#REF!		0.045	0.06	0.075	1	0	0	0	1	0	0	0	0
	b4	0		3	2.1	4.41		#REF!	#REF!			0	0		#REF!	#REF!		1	0.6	0.36		#REF!	#REF!		3	3	0.45	0.55	0.65	#REF!			0.15	#REF!	#REF!	#REF!		0.0675	0.0825	0.0975	3	2	1	0	6	0	1	2	0
	e5	0		0	-0.9	0.81		#REF!	#REF!			0	0		#REF!	#REF!		0	-0.4	0.16		#REF!	#REF!		0	2	0.15	0.2	0.25	#REF!			0.15	#REF!	#REF!	#REF!		0.0225	0.03	0.0375	2	1	0	0	3	0	2	1	0
	f2	0		2	1.1	1.21		#REF!	#REF!			0	0		#REF!	#REF!		2	1.6	2.56		#REF!	#REF!		2	3	0.25	0.35	0.55	#REF!			0.15	#REF!	#REF!	#REF!		0.0375	0.0525	0.0825	1	2	0	0	3	0	2	1	3
	f3	0		2	1.1	1.21		#REF!	#REF!			0	0		#REF!	#REF!		0	-0.4	0.16		#REF!	#REF!		2	2	0.15	0.25	0.4	#REF!			0.15	#REF!	#REF!	#REF!		0.0225	0.0375	0.06	0	1	0	0	1	0	0	0	0
	g2	0		0	-0.9	0.81		#REF!	#REF!			0	0		#REF!	#REF!		0	-0.4	0.16		#REF!	#REF!		0	2	0.15	0.2	0.25	#REF!			0.15	#REF!	#REF!	#REF!		0.0225	0.03	0.0375	2	3	1	0	6	0	0	1	0
	g3	0		0	-0.9	0.81		#REF!	#REF!			0	0		#REF!	#REF!		0	-0.4	0.16		#REF!	#REF!		0	1	0.15	0.2	0.25	#REF!			0.15	#REF!	#REF!	#REF!		0.0225	0.03	0.0375	0	2	0	0	2	0	0	1	0
	total																																0.15	#REF!	#REF!	#REF!		0.24	0.3225	0.4275
	b2	0	1	1	0	0		#REF!	#REF!	0		0	0		#REF!	#REF!	0.2	0	-0.2	0.04		#REF!	#REF!	1	1	3	0.1	0.15	0.25	0			0.1	0	0	0		0.01	0.015	0.025	0	0	0	0	0	0	0	0	0
	b3	0		0	-1	1		#REF!	#REF!			0	0		#REF!	#REF!		0	-0.2	0.04		#REF!	#REF!		0	3	0	0	0	#REF!			0.1	#REF!	#REF!	#REF!		0	0	0	0	1	0	0	1	1	1	0	0
	b5	0		2	1	1		#REF!	#REF!			0	0		#REF!	#REF!		0	-0.2	0.04		#REF!	#REF!		2	2	0.35	0.4	0.5	#REF!			0.1	#REF!	#REF!	#REF!		0.035	0.04	0.05	0	1	0	0	1	1	2	0	0
	d3	0		2	1	1		#REF!	#REF!			0	0		#REF!	#REF!		1	0.8	0.64		#REF!	#REF!		2	3	0.2	0.3	0.4	#REF!			0.1	#REF!	#REF!	#REF!		0.02	0.03	0.04	0	0	0	0	0	2	2	0	0
	e7	0	0	0	-1	1	#REF!	#REF!	#REF!	0		0	0	#REF!	#REF!	#REF!	0	0	-0.2	0.04	#REF!	#REF!	#REF!	#REF!	0	1	0	0	0	0			0.1	0	0	0		0	0	0	0	0	1	1	2	0	0	0	0
	f4	0		0														0							0	1	0	0	0				0.1					0	0	0
	f6	0		0														1							0	1	0	0	0				0.1					0	0	0
	g4	0		0														0							0	0	0.15	0.2	0.25				0.1					0.015	0.02	0.025
	h3	0	0	0	1	0	0	#REF!	#REF!	0		0	0		#REF!	#REF!	0	0	0	0		#REF!	#REF!	0	0	1	0	0	0	0			0.1	0	0	0		0	0	0	3	1	1	1	6	0	0	0	0
	total																																0.1	#REF!	#REF!	#REF!		0.08	0.105	0.14
	h2	0	0	0	0	0		#REF!	#REF!	0		0	0		#REF!	#REF!	0	0	0	0		#REF!	#REF!	0	0	2	0	0	0	0			0	0	0	0		0	0	0	0	2	3	0	5	0	0	0	0
	h4	0		0	0	0		#REF!	#REF!			0	0		#REF!	#REF!		0	0	0		#REF!	#REF!		0	0	0	0	0	0			0	0	0	0		0	0	0	2	0	1	1	4	0	0	0	0
	h5	0		0	0	0		#REF!	#REF!			0	0		#REF!	#REF!		0	0	0		#REF!	#REF!		0	0	0	0	0	0			0	0	0	0		0	0	0	0	2	1	0	3	0	0	0	0
	h6	0	0	0	0	0	#REF!	#REF!	#REF!	0		0	0	#REF!	#REF!	#REF!	0	0	0	0	#REF!	#REF!	#REF!	#REF!	0	0	0	0	0	0			0	0	0	0		0	0	0	0	0	0	0	0	0	0	0	0
	total																																0	0	0	0		0	0	0
	c2	0	1	2	1	1		#REF!	#REF!	0		0	0		#REF!	#REF!	1	1	0	0		#REF!	#REF!	1	2	3	0.4	0.5	0.6	0			0.05	0	0	0		0.02	0.025	0.03	0	0	0	0	0	2	2	0	3
	d4	0		1	0	0		#REF!	#REF!			0	0		#REF!	#REF!		2	1	1		#REF!	#REF!		1	2	0.2	0.3	0.35	#REF!			0.05	#REF!	#REF!	#REF!		0.01	0.015	0.0175	0	1	1	0	2	0	3	0	0
	total																																0.05	#REF!	#REF!	#REF!		0.03	0.04	0.0475
	e6	0	0	0	-1	1	#REF!	#REF!	#REF!	0		0	0	#REF!	#REF!	#REF!	0	0	-1	1	#REF!	#REF!	#REF!	#REF!	0	1	0.15	0.2	0.25	#REF!			0.05	#REF!	#REF!	#REF!		0.0075	0.01	0.0125	0	0	0	0	0	0	0	0	0
		RAZEM	1	43	9.2	27.2825	#REF!	#REF!	#REF!	1	0	-1	4	#REF!	#REF!	#REF!	3.1	26	7.2	21.72	#REF!	#REF!	#REF!	#REF!	43	75	8.2	10.65	13.4				1.05	#REF!	#REF!	#REF!		1.56	2.0175	2.5275	14	19	10	3	46	6	15	6	6
		Rozmyta użyteczność wariantu																													#REF!			3	2	min			2.035
								różnica	#REF!		3				różnica	#REF!		min				różnica	#REF!
				1.2.2							1.1.2							1.2.1							1.2.2
		Rozmyta użyteczność wariantu		2.035							#REF!							#REF!							#REF!
											3							2							min
[truncated: 3 more columns]

## Sheet: FSAW rynek 1.2.1_obj.VAR
				Perspektywa Rynek/klient																																					Perspektywa finansowa					Perspektywa rozwoju
			1.1.1	1.2.1	Odchylenie wewnątrz grup	Kwadrat odchyleń SSE	Kwadrat odchyleń pomiędzy grupami SSTR	Całkowite odchylenie	Kwadrat całkowitego odchylenia SST	1.1.2		Odchylenie wewnątrz grup	Kwadrat odchyleń SSE	Kwadrat odchyleń pomiędzy grupami SSTR	Całkowite odchylenie	Kwadrat całkowitego odchylenia SST	1.2.1	Wyniki obserwacji 1.2.1.	Odchylenie wewnątrz grup	Kwadrat odchyleń SSE	Kwadrat odchyleń pomiędzy grupami SSTR	Całkowite odchylenie	Kwadrat całkowitego odchylenia SST	1.2.2	Wyniki obserwacji 1.2.2	Max value	1.2.1	1.2.1	1.2.1	Znormalizowane oceny	Znormalizowane oceny		1.2.1	1.1.2	1.2.1	1.2.2		1.2.1	1.2.1	1.2.1	3.1.1	3.1.2	3.2.1	3.2.2		4.1.1	4.1.2	4.2.1	4.2.2
	b1	0	0.875	3	1	3	2	0	0	1		3	0	0	0	0	0	3	1	3	1	1	0	0	2	3	0.45	0.65	0.8	0.3	0.3		0.2	#REF!	#REF!	#REF!		0.09	0.13	0.16	1	0	0	0	1	1	1	0	0
	c1	0		2	1.125	1.26562		#REF!	#REF!			-1	1		#REF!	#REF!		2	2	4		#REF!	#REF!		3	3	0.45	0.55	0.65	0.4	0.4		0.2	#REF!	#REF!	#REF!		0.09	0.11	0.13	0	2	1	0	3	0	1	1	0
	e3	0		2	1.125	1.26562		#REF!	#REF!			-1	1		#REF!	#REF!		2	2	4		#REF!	#REF!		2	3	0.45	0.55	0.65	0.3	0.3		0.2	#REF!	#REF!	#REF!		0.09	0.11	0.13	1	1	0	0	2	0	0	2	1
	e4	0		0	-0.875	0.765625		#REF!	#REF!			-1	1		#REF!	#REF!		0	0	0		#REF!	#REF!		2	2	0	0	0	0.25	0.25		0.2	#REF!	#REF!	#REF!		0	0	0	1	3	3	0	7	1	3	2	0
	g5	0		0	-0.875	0.765625		#REF!	#REF!			-1	1		#REF!	#REF!		0	0	0		#REF!	#REF!		2	2	0	0	0	0.5	0.5		0.2	#REF!	#REF!	#REF!		0	0	0	3	2	0	0	5	1	2	1	3
	total	determinanty																															0.2	#REF!	#REF!	#REF!		0.27	0.35	0.42
	a1	0	1.5	0	-1.5	2.25		#REF!	#REF!	0		0	0		#REF!	#REF!	1.5	0	-1.5	2.25		#REF!	#REF!	1.5	2	2	0.15	0.25	0.35	#REF!			0.3	#REF!	#REF!	#REF!		0.045	0.075	0.105	2	0	0	0	2	0	0	0	0
	a5	0		3	1.5	2.25		#REF!	#REF!			0	0		#REF!	#REF!		3	1.5	2.25		#REF!	#REF!		0	3	0.5	0.7	0.95	#REF!			0.3	#REF!	#REF!	#REF!		0.15	0.21	0.285	1	2	0	0	3	0	1	0	0
	d1	0		2	0.5	0.25		#REF!	#REF!			0	0		#REF!	#REF!		2	0.5	0.25		#REF!	#REF!		3	3	0.15	0.25	0.35	#REF!			0.3	#REF!	#REF!	#REF!		0.045	0.075	0.105	1	3	0	0	4	0	2	1	1
	d2	0	0	1	-0.5	0.25	#REF!	#REF!	#REF!	0		0	0	#REF!	#REF!	#REF!	0	1	-0.5	0.25	#REF!	#REF!	#REF!	#REF!	1	1	0.15	0.25	0.35	#REF!			0.3	#REF!	#REF!	#REF!		0.045	0.075	0.105	1	1	1	0	3	1	1	0	2
	f1	0		3														3							3	3	0.55	0.75	0.95				0.3					0.165	0.225	0.285
	f5	0		0														0							3	3	0	0	0				0.3					0	0	0
	h1	0		0														0							0	0	0	0	0				0.3					0	0	0
	total	czynniki krytyczne																															0.3	#REF!	#REF!	#REF!		0.45	0.66	0.885
	a3	Wzrost/utrzymanie udziału w strategicznych segmentach rynku	0.25	0														0							1	1	0	0	0	#REF!			0.15	#REF!	#REF!	#REF!		0	0	0	1	1	0	0	2	0	0	1	0
	a4	0		0														0							1	2	0	0	0	#REF!			0.15	#REF!	#REF!	#REF!		0	0	0	2	3	0	0	5	0	0	2	0
	e1	0		0														0							0	3	0	0	0	#REF!			0.15	#REF!	#REF!	#REF!		0	0	0	0	2	3	1	6	1	0	0	0
	e2	0	0	1														1							1	3	0.15	0.25	0.35	0			0.15	0	0	0		0.0225	0.0375	0.0525	2	0	0	0	2	0	0	0	0
	g1	0		0														0							0	0	0	0	0				0.15					0	0	0
	total	cele																															0.15	#REF!	#REF!	#REF!		0.0225	0.0375	0.0525
	a2	0	0.4	1	0.6	0.36		#REF!	#REF!	0		0	0		#REF!	#REF!	0.4	1	0.6	0.36		#REF!	#REF!	0.9	2	3	0.15	0.25	0.3	#REF!			0.15	#REF!	#REF!	#REF!		0.0225	0.0375	0.045	1	0	0	0	1	0	0	0	0
	b4	0		1	0.6	0.36		#REF!	#REF!			0	0		#REF!	#REF!		1	0.6	0.36		#REF!	#REF!		3	3	0.15	0.2	0.25	#REF!			0.15	#REF!	#REF!	#REF!		0.0225	0.03	0.0375	3	2	1	0	6	0	1	2	0
	e5	0		0	-0.4	0.16		#REF!	#REF!			0	0		#REF!	#REF!		0	-0.4	0.16		#REF!	#REF!		0	2	0	0	0	#REF!			0.15	#REF!	#REF!	#REF!		0	0	0	2	1	0	0	3	0	2	1	0
	f2	0		2	1.6	2.56		#REF!	#REF!			0	0		#REF!	#REF!		2	1.6	2.56		#REF!	#REF!		2	3	0.45	0.55	0.75	#REF!			0.15	#REF!	#REF!	#REF!		0.0675	0.0825	0.1125	1	2	0	0	3	0	2	1	3
	f3	0		0	-0.4	0.16		#REF!	#REF!			0	0		#REF!	#REF!		0	-0.4	0.16		#REF!	#REF!		2	2	0	0	0	#REF!			0.15	#REF!	#REF!	#REF!		0	0	0	0	1	0	0	1	0	0	0	0
	g2	0		0	-0.4	0.16		#REF!	#REF!			0	0		#REF!	#REF!		0	-0.4	0.16		#REF!	#REF!		0	2	0.15	0.2	0.25	#REF!			0.15	#REF!	#REF!	#REF!		0.0225	0.03	0.0375	2	3	1	0	6	0	0	1	0
	g3	0		0	-0.4	0.16		#REF!	#REF!			0	0		#REF!	#REF!		0	-0.4	0.16		#REF!	#REF!		0	1	0	0	0	#REF!			0.15	#REF!	#REF!	#REF!		0	0	0	0	2	0	0	2	0	0	1	0
	total	czynniki regulujące																															0.15	#REF!	#REF!	#REF!		0.135	0.18	0.2325
	b2	0	0.2	0	-0.2	0.04		#REF!	#REF!	0		0	0		#REF!	#REF!	0.2	0	-0.2	0.04		#REF!	#REF!	1	1	3	0.25	0.35	0.45	0			0.1	0	0	0		0.025	0.035	0.045	0	0	0	0	0	0	0	0	0
	b3	0		0	-0.2	0.04		#REF!	#REF!			0	0		#REF!	#REF!		0	-0.2	0.04		#REF!	#REF!		0	3	0	0	0	#REF!			0.1	#REF!	#REF!	#REF!		0	0	0	0	1	0	0	1	1	1	0	0
	b5	0		0	-0.2	0.04		#REF!	#REF!			0	0		#REF!	#REF!		0	-0.2	0.04		#REF!	#REF!		2	2	0	0	0	#REF!			0.1	#REF!	#REF!	#REF!		0	0	0	0	1	0	0	1	1	2	0	0
	d3	0		1	0.8	0.64		#REF!	#REF!			0	0		#REF!	#REF!		1	0.8	0.64		#REF!	#REF!		2	3	0.35	0.4	0.5	#REF!			0.1	#REF!	#REF!	#REF!		0.035	0.04	0.05	0	0	0	0	0	2	2	0	0
	e7	0	0	0	-0.2	0.04	#REF!	#REF!	#REF!	0		0	0	#REF!	#REF!	#REF!	0	0	-0.2	0.04	#REF!	#REF!	#REF!	#REF!	0	1	0	0	0	0			0.1	0	0	0		0	0	0	0	0	1	1	2	0	0	0	0
	f4	0		0														0							0	1	0	0	0				0.1					0	0	0
	f6	0		1														1							0	1	0.15	0.2	0.25				0.1					0.015	0.02	0.025
	g4	0		0														0							0	0	0	0	0				0.1					0	0	0
	h3	0	0	0	1	0	0	#REF!	#REF!	0		0	0		#REF!	#REF!	0	0	0	0		#REF!	#REF!	0	0	1	0	0	0	0			0.1	0	0	0		0	0	0	3	1	1	1	6	0	0	0	0
	total	pomoc																															0.1	#REF!	#REF!	#REF!		0.075	0.095	0.12
	h2	0	0	0	0	0		#REF!	#REF!	0		0	0		#REF!	#REF!	0	0	0	0		#REF!	#REF!	0	0	2	0	0	0	0			0	0	0	0		0	0	0	0	2	3	0	5	0	0	0	0
	h4	0		0	0	0		#REF!	#REF!			0	0		#REF!	#REF!		0	0	0		#REF!	#REF!		0	0	0	0	0	0			0	0	0	0		0	0	0	2	0	1	1	4	0	0	0	0
	h5	0		0	0	0		#REF!	#REF!			0	0		#REF!	#REF!		0	0	0		#REF!	#REF!		0	0	0	0	0	0			0	0	0	0		0	0	0	0	2	1	0	3	0	0	0	0
	h6	0	0	0	0	0	#REF!	#REF!	#REF!	0		0	0	#REF!	#REF!	#REF!	0	0	0	0	#REF!	#REF!	#REF!	#REF!	0	0	0	0	0	0			0	0	0	0		0	0	0	0	0	0	0	0	0	0	0	0
	total	wynikowe																															0	0	0	0		0	0	0
	c2	0	1	1	0	0		#REF!	#REF!	0		0	0		#REF!	#REF!	1	1	0	0		#REF!	#REF!	1	2	3	0.45	0.55	0.65	0			0.05	0	0	0		0.0225	0.0275	0.0325	0	0	0	0	0	2	2	0	3
	d4	0		2	1	1		#REF!	#REF!			0	0		#REF!	#REF!		2	1	1		#REF!	#REF!		1	2	0.15	0.25	0.3	#REF!			0.05	#REF!	#REF!	#REF!		0.0075	0.0125	0.015	0	1	1	0	2	0	3	0	0
			1																											#REF!				#REF!	#REF!	#REF!					0	0	0	0	0	0	0	0	0
	total	czynniki autonomiczne																															0.05	#REF!	#REF!	#REF!		0.03	0.04	0.0475
	e6	0	-1	0	-1	1	#REF!	#REF!	#REF!	0		0	0	#REF!	#REF!	#REF!	0	0	0	0	#REF!	#REF!	#REF!	#REF!	0	1	0	0	0	#REF!			0.05	#REF!	#REF!	#REF!		0	0	0	0	0	0	0	0	0	0	0	0
		RAZEM	1	26	4.7	17.7825	#REF!	#REF!	#REF!	1	0	-1	4	#REF!	#REF!	#REF!	3.1	26	7.2	21.72	#REF!	#REF!	#REF!	#REF!	43	75	5.25	7.15	9.1				1	#REF!	#REF!	#REF!		0.9825	1.3625	1.7575	14	19	10	3	46	6	15	6	6
																																		3	2	min			1.3675
				1.2.1							1.1.2							1.2.1							1.2.2
		Rozmyta użyteczność wariantu		1.3675							#REF!							#REF!							#REF!
											3							2							min
[truncated: 2 more columns]

## Sheet: FSAW1.1.2_obj.VAR
				Perspektywa Rynek/klient																																					Perspektywa finansowa					Perspektywa rozwoju
			1.1.1	1.1.2	Odchylenie wewnątrz grup	Kwadrat odchyleń SSE	Kwadrat odchyleń pomiędzy grupami SSTR	Całkowite odchylenie	Kwadrat całkowitego odchylenia SST	1.1.2		Odchylenie wewnątrz grup	Kwadrat odchyleń SSE	Kwadrat odchyleń pomiędzy grupami SSTR	Całkowite odchylenie	Kwadrat całkowitego odchylenia SST	1.2.1	Wyniki obserwacji 1.2.1.	Odchylenie wewnątrz grup	Kwadrat odchyleń SSE	Kwadrat odchyleń pomiędzy grupami SSTR	Całkowite odchylenie	Kwadrat całkowitego odchylenia SST	1.2.2	Wyniki obserwacji 1.2.2	Max value	1.1.2	1.1.2	1.1.2	Znormalizowane oceny	Znormalizowane oceny		1.1.2	1.1.2	1.2.1	1.2.2		1.1.2	1.1.2	1.1.2	3.1.1	3.1.2	3.2.1	3.2.2		4.1.1	4.1.2	4.2.1	4.2.2
	b1		1.25	1	1	3	2	0	0	1		3	0	0	0	0	0	3	1	3	1	1	0	0	2	3	0.1	0.25	0.35	0.3	0.3		0.2	#REF!	#REF!	#REF!		0.02	0.05	0.07	1	0	0	0	1	1	1	0	0
	c1			3	1.75	3.0625		#REF!	#REF!			-1	1		#REF!	#REF!		2	2	4		#REF!	#REF!		3	3	0.4	0.6	0.7	0.4	0.4		0.2	#REF!	#REF!	#REF!		0.08	0.12	0.14	0	2	1	0	3	0	1	1	0
	e3			2	0.75	0.5625		#REF!	#REF!			-1	1		#REF!	#REF!		2	2	4		#REF!	#REF!		2	3	0.35	0.55	0.65	0.3	0.3		0.2	#REF!	#REF!	#REF!		0.07	0.11	0.13	1	1	0	0	2	0	0	2	1
	e4			2	0.75	0.5625		#REF!	#REF!			-1	1		#REF!	#REF!		0	0	0		#REF!	#REF!		2	2	0.3	0.5	0.6	0.25	0.25		0.2	#REF!	#REF!	#REF!		0.06	0.1	0.12	1	3	3	0	7	1	3	2	0
	g5			2	0.75	0.5625		#REF!	#REF!			-1	1		#REF!	#REF!		0	0	0		#REF!	#REF!		2	2	0.35	0.5	0.6	0.5	0.5		0.2	#REF!	#REF!	#REF!		0.07	0.1	0.12	3	2	0	0	5	1	2	1	3
																																	0.2	#REF!	#REF!	#REF!		0.3	0.48	0.58
	a1		1.25	1	-0.25	0.0625		#REF!	#REF!	0		0	0		#REF!	#REF!	1.5	0	-1.5	2.25		#REF!	#REF!	1.5	2	2	0.15	0.25	0.3	#REF!			0.3	#REF!	#REF!	#REF!		0.045	0.075	0.09	2	0	0	0	2	0	0	0	0
	a5			3	1.75	3.0625		#REF!	#REF!			0	0		#REF!	#REF!		3	1.5	2.25		#REF!	#REF!		0	3	0.45	0.65	0.8	#REF!			0.3	#REF!	#REF!	#REF!		0.135	0.195	0.24	1	2	0	0	3	0	1	0	0
	d1			1	-0.25	0.0625		#REF!	#REF!			0	0		#REF!	#REF!		2	0.5	0.25		#REF!	#REF!		3	3	0.3	0.4	0.6	#REF!			0.3	#REF!	#REF!	#REF!		0.09	0.12	0.18	1	3	0	0	4	0	2	1	1
	d2		0	0	-1.25	1.5625	#REF!	#REF!	#REF!	0		0	0	#REF!	#REF!	#REF!	0	1	-0.5	0.25	#REF!	#REF!	#REF!	#REF!	1	1	0	0	0	#REF!			0.3	#REF!	#REF!	#REF!		0	0	0	1	1	1	0	3	1	1	0	2
	f1			3														3							3	3	0.5	0.65	0.9				0.3					0.15	0.195	0.27
	f5			2														0							3	3	0.45	0.55	0.65				0.3					0.135	0.165	0.195
	h1			0														0							0	0	0	0	0				0.3					0	0	0
	total																																0.3	#REF!	#REF!	#REF!		0.555	0.75	0.975
	a3		1.25	0														0							1	1	0	0	0	#REF!			0.15	#REF!	#REF!	#REF!		0	0	0	1	1	0	0	2	0	0	1	0
	a4			0														0							1	2	0	0	0	#REF!			0.15	#REF!	#REF!	#REF!		0	0	0	2	3	0	0	5	0	0	2	0
	e1			2														0							0	3	0.3	0.5	0.65	#REF!			0.15	#REF!	#REF!	#REF!		0.045	0.075	0.0975	0	2	3	1	6	1	0	0	0
	e2		0	3														1							1	3	0.4	0.55	0.7	0			0.15	0	0	0		0.06	0.0825	0.105	2	0	0	0	2	0	0	0	0
	g1			0														0							0	0	0	0	0				0.15					0	0	0
	total																																0.15	#REF!	#REF!	#REF!		0.105	0.1575	0.2025
	a2		1.3	1	-0.3	0.09		#REF!	#REF!	0		0	0		#REF!	#REF!	0.4	1	0.6	0.36		#REF!	#REF!	0.9	2	3	0.15	0.25	0.3	#REF!			0.15	#REF!	#REF!	#REF!		0.0225	0.0375	0.045	1	0	0	0	1	0	0	0	0
	b4			2	0.7	0.49		#REF!	#REF!			0	0		#REF!	#REF!		1	0.6	0.36		#REF!	#REF!		3	3	0.4	0.5	0.65	#REF!			0.15	#REF!	#REF!	#REF!		0.06	0.075	0.0975	3	2	1	0	6	0	1	2	0
	e5			2	0.7	0.49		#REF!	#REF!			0	0		#REF!	#REF!		0	-0.4	0.16		#REF!	#REF!		0	2	0.3	0.4	0.5	#REF!			0.15	#REF!	#REF!	#REF!		0.045	0.06	0.075	2	1	0	0	3	0	2	1	0
	f2			3	1.7	2.89		#REF!	#REF!			0	0		#REF!	#REF!		2	1.6	2.56		#REF!	#REF!		2	3	0.4	0.55	0.8	#REF!			0.15	#REF!	#REF!	#REF!		0.06	0.0825	0.12	1	2	0	0	3	0	2	1	3
	f3			2	0.7	0.49		#REF!	#REF!			0	0		#REF!	#REF!		0	-0.4	0.16		#REF!	#REF!		2	2	0.25	0.3	0.4	#REF!			0.15	#REF!	#REF!	#REF!		0.0375	0.045	0.06	0	1	0	0	1	0	0	0	0
	g2			2	0.7	0.49		#REF!	#REF!			0	0		#REF!	#REF!		0	-0.4	0.16		#REF!	#REF!		0	2	0.35	0.45	0.5	#REF!			0.15	#REF!	#REF!	#REF!		0.0525	0.0675	0.075	2	3	1	0	6	0	0	1	0
	g3			1	-0.3	0.09		#REF!	#REF!			0	0		#REF!	#REF!		0	-0.4	0.16		#REF!	#REF!		0	1	0.35	0.5	0.6	#REF!			0.15	#REF!	#REF!	#REF!		0.0525	0.075	0.09	0	2	0	0	2	0	0	1	0
	total																																0.15	#REF!	#REF!	#REF!		0.33	0.4425	0.5625
	b2		2	2	0	0		#REF!	#REF!	0		0	0		#REF!	#REF!	0.2	0	-0.2	0.04		#REF!	#REF!	1	1	3	0.35	0.45	0.6	0			0.1	0	0	0		0.035	0.045	0.06	0	0	0	0	0	0	0	0	0
	b3			2	0	0		#REF!	#REF!			0	0		#REF!	#REF!		0	-0.2	0.04		#REF!	#REF!		0	3	0.35	0.45	0.6	#REF!			0.1	#REF!	#REF!	#REF!		0.035	0.045	0.06	0	1	0	0	1	1	1	0	0
	b5			2	0	0		#REF!	#REF!			0	0		#REF!	#REF!		0	-0.2	0.04		#REF!	#REF!		2	2	0.3	0.4	0.5	#REF!			0.1	#REF!	#REF!	#REF!		0.03	0.04	0.05	0	1	0	0	1	1	2	0	0
	d3			3	1	1		#REF!	#REF!			0	0		#REF!	#REF!		1	0.8	0.64		#REF!	#REF!		2	3	0.35	0.5	0.65	#REF!			0.1	#REF!	#REF!	#REF!		0.035	0.05	0.065	0	0	0	0	0	2	2	0	0
	e7		0	1	-1	1	#REF!	#REF!	#REF!	0		0	0	#REF!	#REF!	#REF!	0	0	-0.2	0.04	#REF!	#REF!	#REF!	#REF!	0	1	0.15	0.2	0.25	0			0.1	0	0	0		0.015	0.02	0.025	0	0	1	1	2	0	0	0	0
	f4			1														0							0	1	0.1	0.15	0.2				0.1					0.01	0.015	0.02
	f6			0														1							0	1	0	0	0				0.1					0	0	0
	g4			0														0							0	0	0	0	0				0.1					0	0	0
	h3		0.5	1	1	0	0	#REF!	#REF!	0		0	0		#REF!	#REF!	0	0	0	0		#REF!	#REF!	0	0	1	0.15	0.2	0.3	0			0.1	0	0	0		0.015	0.02	0.03	3	1	1	1	6	0	0	0	0
	total																																0.1	#REF!	#REF!	#REF!		0.175	0.235	0.31
	h2		0.5	2	1.5	2.25		#REF!	#REF!	0		0	0		#REF!	#REF!	0	0	0	0		#REF!	#REF!	0	0	2	0.2	0.35	0.4	0			0	0	0	0		0	0	0	0	2	3	0	5	0	0	0	0
	h4			0	-0.5	0.25		#REF!	#REF!			0	0		#REF!	#REF!		0	0	0		#REF!	#REF!		0	0	0	0	0	0			0	0	0	0		0	0	0	2	0	1	1	4	0	0	0	0
	h5			0	-0.5	0.25		#REF!	#REF!			0	0		#REF!	#REF!		0	0	0		#REF!	#REF!		0	0	0	0	0	0			0	0	0	0		0	0	0	0	2	1	0	3	0	0	0	0
	h6		0	0	-0.5	0.25	#REF!	#REF!	#REF!	0		0	0	#REF!	#REF!	#REF!	0	0	0	0	#REF!	#REF!	#REF!	#REF!	0	0	0	0	0	0			0	0	0	0		0	0	0	0	0	0	0	0	0	0	0	0
	total																																0	0	0	0		0	0	0
	c2		2	3	1	1		#REF!	#REF!	0		0	0		#REF!	#REF!	1	1	0	0		#REF!	#REF!	1	2	3	0.4	0.6	0.7	0			0.05	0	0	0		0.02	0.03	0.035	0	0	0	0	0	2	2	0	3
	d4			2	0	0		#REF!	#REF!			0	0		#REF!	#REF!		2	1	1		#REF!	#REF!		1	2	0.3	0.45	0.5	#REF!			0.05	#REF!	#REF!	#REF!		0.015	0.0225	0.025	0	1	1	0	2	0	3	0	0
	total																																0.05	#REF!	#REF!	#REF!		0.035	0.0525	0.06
	e6		0	1	-1	1	#REF!	#REF!	#REF!	0		0	0	#REF!	#REF!	#REF!	0	0	-1	1	#REF!	#REF!	#REF!	#REF!	0	1	0.15	0.25	0.3	#REF!			0.05	#REF!	#REF!	#REF!		0.0075	0.0125	0.015	0	0	0	0	0	0	0	0	0
			1	58	10.9	23.53	#REF!	#REF!	#REF!			-1	4	#REF!	#REF!	#REF!		26	7.2	21.72	#REF!	#REF!	#REF!		43	75	8.9	12.65	15.95				1	#REF!	#REF!	#REF!		1.5075	2.13	2.705	14	19	10	3	46	6	15	6	6
																															#REF!			3	2	min			2.11417
								różnica	#REF!		3				różnica	#REF!		min				różnica	#REF!
				1.1.2							1.1.2							1.2.1							1.2.2
				2.11417							#REF!							#REF!							#REF!
											3							2							min
[truncated: 2 more columns]

## Sheet: FSAW 1.1.1_obj.VAR
				Perspektywa Rynek/klient																																					Perspektywa finansowa					Perspektywa rozwoju
			1.1.1	1.1.1	Odchylenie wewnątrz grup	Kwadrat odchyleń SSE	Kwadrat odchyleń pomiędzy grupami SSTR	Całkowite odchylenie	Kwadrat całkowitego odchylenia SST	1.1.2	1.1.2	Odchylenie wewnątrz grup	Kwadrat odchyleń SSE	Kwadrat odchyleń pomiędzy grupami SSTR	Całkowite odchylenie	Kwadrat całkowitego odchylenia SST	1.2.1	1.2.1.	Odchylenie wewnątrz grup	Kwadrat odchyleń SSE	Kwadrat odchyleń pomiędzy grupami SSTR	Całkowite odchylenie	Kwadrat całkowitego odchylenia SST	1.2.2	1.2.2	Max value	1.1.1	1.1.1	1.1.1	Znormalizowane oceny	Znormalizowane oceny		1.1.1	1.1.2	1.2.1	1.2.2		1.1.1	1.1.1	1.1.1	3.1.1	3.1.2	3.2.1	3.2.2		4.1.1	4.1.2	4.2.1	4.2.2
	b1		1.375	1	1	3	2	0	0	1	1	3	0	0	0	0	0	3	1	3	1	1	0	0	2	3	0.1	0.35	0.4	0.3	0.3		0.2	#REF!	#REF!	#REF!		0.02	0.07	0.08	1	0	0	0	1	1	1	0	0
	c1			3	1.625	2.64062		#REF!	#REF!		3	2	4		#REF!	#REF!		2	2	4		#REF!	#REF!		3	3	0.5	0.7	0.95	0.4	0.4		0.2	#REF!	#REF!	#REF!		0.1	0.14	0.19	0	2	1	0	3	0	1	1	0
	e3			3	1.625	2.64062		#REF!	#REF!		2	1	1		#REF!	#REF!		2	2	4		#REF!	#REF!		2	3	0.5	0.65	0.85	0.3	0.3		0.2	#REF!	#REF!	#REF!		0.1	0.13	0.17	1	1	0	0	2	0	0	2	1
	e4			2	0.625	0.390625		#REF!	#REF!		2	1	1		#REF!	#REF!		0	0	0		#REF!	#REF!		2	2	0.35	0.4	0.5	0.25	0.25		0.2	#REF!	#REF!	#REF!		0.07	0.08	0.1	1	3	3	0	7	1	3	2	0
	g5			2	0.625	0.390625		#REF!	#REF!		2	1	1		#REF!	#REF!		0	0	0		#REF!	#REF!		2	2	0.3	0.45	0.55	0.5	0.5		0.2	#REF!	#REF!	#REF!		0.06	0.09	0.11	3	2	0	0	5	1	2	1	3
	total																																0.2	#REF!	#REF!	#REF!		0.35	0.51	0.65
	a1		0.75	1	0.25	0.0625		#REF!	#REF!	1.25	1	-0.25	0.0625		#REF!	#REF!	1.5	0	-1.5	2.25		#REF!	#REF!	1.5	2	2	0.1	0.45	0.65	#REF!			0.3	#REF!	#REF!	#REF!		0.03	0.135	0.195	2	0	0	0	2	0	0	0	0
	a5			1	0.25	0.0625		#REF!	#REF!		3	1.75	3.0625		#REF!	#REF!		3	1.5	2.25		#REF!	#REF!		0	3	0.1	0.35	0.5	#REF!			0.3	#REF!	#REF!	#REF!		0.03	0.105	0.15	1	2	0	0	3	0	1	0	0
	d1			1	0.25	0.0625		#REF!	#REF!		1	-0.25	0.0625		#REF!	#REF!		2	0.5	0.25		#REF!	#REF!		3	3	0.1	0.3	0.45	#REF!			0.3	#REF!	#REF!	#REF!		0.03	0.09	0.135	1	3	0	0	4	0	2	1	1
	d2		0	0	-0.75	0.5625	#REF!	#REF!	#REF!	0	0	-1.25	1.5625	#REF!	#REF!	#REF!	0	1	-0.5	0.25	#REF!	#REF!	#REF!	#REF!	1	1	0	0	0	#REF!			0.3	#REF!	#REF!	#REF!		0	0	0	1	1	1	0	3	1	1	0	2
	f1			2							3							3							3	3	0.35	0.5	0.65				0.3					0.105	0.15	0.195
	f5			2							2							0							3	3	0.3	0.4	0.5				0.3					0.09	0.12	0.15
	h1			0							0							0							0	0	0	0	0				0.3					0	0	0
	total																																0.3	#REF!	#REF!	#REF!		0.285	0.6	0.825
	a3		2.25	1							0							0							1	1	0.2	0.4	0.5	#REF!			0.15	#REF!	#REF!	#REF!		0.03	0.06	0.075	1	1	0	0	2	0	0	1	0
	a4			2							0							0							1	2	0.3	0.5	0.6	#REF!			0.15	#REF!	#REF!	#REF!		0.045	0.075	0.09	2	3	0	0	5	0	0	2	0
	e1			3							2							0							0	3	0.5	0.6	0.8	#REF!			0.15	#REF!	#REF!	#REF!		0.075	0.09	0.12	0	2	3	1	6	1	0	0	0
	e2		0	3							3							1							1	3	0.65	0.7	0.95	0			0.15	0	0	0		0.0975	0.105	0.1425	2	0	0	0	2	0	0	0	0
	g1			0							0							0							0	0	0	0	0				0.15					0	0	0
	total																																0.15	#REF!	#REF!	#REF!		0.2475	0.33	0.4275
	a2		1.3	3	1.7	2.89		#REF!	#REF!	1.3	1	-0.3	0.09		#REF!	#REF!	0.4	1	0.6	0.36		#REF!	#REF!	0.9	2	3	0.5	0.8	0.95	#REF!			0.15	#REF!	#REF!	#REF!		0.075	0.12	0.1425	1	0	0	0	1	0	0	0	0
	b4			2	0.7	0.49		#REF!	#REF!		2	0.7	0.49		#REF!	#REF!		1	0.6	0.36		#REF!	#REF!		3	3	0.4	0.5	0.65	#REF!			0.15	#REF!	#REF!	#REF!		0.06	0.075	0.0975	3	2	1	0	6	0	1	2	0
	e5			2	0.7	0.49		#REF!	#REF!		2	0.7	0.49		#REF!	#REF!		0	-0.4	0.16		#REF!	#REF!		0	2	0.2	0.4	0.5	#REF!			0.15	#REF!	#REF!	#REF!		0.03	0.06	0.075	2	1	0	0	3	0	2	1	0
	f2			1	-0.3	0.09		#REF!	#REF!		3	1.7	2.89		#REF!	#REF!		2	1.6	2.56		#REF!	#REF!		2	3	0.2	0.4	0.5	#REF!			0.15	#REF!	#REF!	#REF!		0.03	0.06	0.075	1	2	0	0	3	0	2	1	3
	f3			2	0.7	0.49		#REF!	#REF!		2	0.7	0.49		#REF!	#REF!		0	-0.4	0.16		#REF!	#REF!		2	2	0.2	0.35	0.45	#REF!			0.15	#REF!	#REF!	#REF!		0.03	0.0525	0.0675	0	1	0	0	1	0	0	0	0
	g2			2	0.7	0.49		#REF!	#REF!		2	0.7	0.49		#REF!	#REF!		0	-0.4	0.16		#REF!	#REF!		0	2	0.25	0.35	0.5	#REF!			0.15	#REF!	#REF!	#REF!		0.0375	0.0525	0.075	2	3	1	0	6	0	0	1	0
	g3			1	-0.3	0.09		#REF!	#REF!		1	-0.3	0.09		#REF!	#REF!		0	-0.4	0.16		#REF!	#REF!		0	1	0.1	0.15	0.25	#REF!			0.15	#REF!	#REF!	#REF!		0.015	0.0225	0.0375	0	2	0	0	2	0	0	1	0
	total																																0.15	#REF!	#REF!	#REF!		0.2775	0.4425	0.57
	b2		2.2	3	0.8	0.64		#REF!	#REF!	2	2	0	0		#REF!	#REF!	0.2	0	-0.2	0.04		#REF!	#REF!	1	1	3	0.4	0.55	0.65	0			0.1	0	0	0		0.04	0.055	0.065	0	0	0	0	0	0	0	0	0
	b3			3	0.8	0.64		#REF!	#REF!		2	0	0		#REF!	#REF!		0	-0.2	0.04		#REF!	#REF!		0	3	0.55	0.75	0.9	#REF!			0.1	#REF!	#REF!	#REF!		0.055	0.075	0.09	0	1	0	0	1	1	1	0	0
	b5			2	-0.2	0.04		#REF!	#REF!		2	0	0		#REF!	#REF!		0	-0.2	0.04		#REF!	#REF!		2	2	0.2	0.45	0.6	#REF!			0.1	#REF!	#REF!	#REF!		0.02	0.045	0.06	0	1	0	0	1	1	2	0	0
	d3			3	0.8	0.64		#REF!	#REF!		3	1	1		#REF!	#REF!		1	0.8	0.64		#REF!	#REF!		2	3	0.4	0.5	0.75	#REF!			0.1	#REF!	#REF!	#REF!		0.04	0.05	0.075	0	0	0	0	0	2	2	0	0
	e7		0	0	-2.2	4.84	#REF!	#REF!	#REF!	0	1	-1	1	#REF!	#REF!	#REF!	0	0	-0.2	0.04	#REF!	#REF!	#REF!	#REF!	0	1	0	0.2	0.3	0			0.1	0	0	0		0	0.02	0.03	0	0	1	1	2	0	0	0	0
	f4			1							1							0							0	1	0.1	0.2	0.3				0.1					0.01	0.02	0.03
	f6			0							0							1							0	1	0	0	0				0.1					0	0	0
	g4			0							0							0							0	0	0	0	0				0.1					0	0	0
	h3		0.5	1	1	0	0	#REF!	#REF!	0.5	1	0.5	0.25		#REF!	#REF!	0	0	0	0		#REF!	#REF!	0	0	1	0.15	0.25	0.3	0			0.1	0	0	0		0.015	0.025	0.03	3	1	1	1	6	0	0	0	0
	total																																0.1	#REF!	#REF!	#REF!		0.18	0.29	0.38
	h2		0.5	2	1.5	2.25		#REF!	#REF!	0.5	2	1.5	2.25		#REF!	#REF!	0	0	0	0		#REF!	#REF!	0	0	2	0.2	0.35	0.5	0			0	0	0	0		0	0	0	0	2	3	0	5	0	0	0	0
	h4			0	-0.5	0.25		#REF!	#REF!		0	-0.5	0.25		#REF!	#REF!		0	0	0		#REF!	#REF!		0	0	0	0	0	0			0	0	0	0		0	0	0	2	0	1	1	4	0	0	0	0
	h5			0	-0.5	0.25		#REF!	#REF!		0	-0.5	0.25		#REF!	#REF!		0	0	0		#REF!	#REF!		0	0	0	0	0	0			0	0	0	0		0	0	0	0	2	1	0	3	0	0	0	0
	h6		0	0	-0.5	0.25	#REF!	#REF!	#REF!	0	0	-0.5	0.25	#REF!	#REF!	#REF!	0	0	0	0	#REF!	#REF!	#REF!	#REF!	0	0	0	0	0	0			0	0	0	0		0	0	0	0	0	0	0	0	0	0	0	0
	total																																0	0	0	0		0	0	0
	c2		1.33333	3	1.66667	2.77778		#REF!	#REF!	1.66667	3	1.33333	1.77778		#REF!	#REF!	1	1	0	0		#REF!	#REF!	1	2	3	0.4	0.65	0.85	0			0.05	0	0	0		0.02	0.0325	0.0425	0	0	0	0	0	2	2	0	3
	d4			1	-0.333333	0.111111		#REF!	#REF!		2	0.333333	0.111111		#REF!	#REF!		2	1	1		#REF!	#REF!		1	2	0.1	0.2	0.3	#REF!			0.05	#REF!	#REF!	#REF!		0.005	0.01	0.015	0	1	1	0	2	0	3	0	0
	total																																0.05	#REF!	#REF!	#REF!		0.025	0.0425	0.0575
	e6		1	1	1	1	#REF!	#REF!	#REF!	1	1	1	1	#REF!	#REF!	#REF!	0	0	0	0	#REF!	#REF!	#REF!	#REF!	0	1	0	0.25	0.3	#REF!			0.05	#REF!	#REF!	#REF!		0	0.0125	0.015	0	0	0	0	0	0	0	0	0
			1	59	11.7333	27.5314	#REF!	#REF!	#REF!		57	14.0667	23.9189	#REF!	#REF!	#REF!		26	7.2	21.72	#REF!	#REF!	#REF!		43	75	8.7	13.8	18.1				1	#REF!	#REF!	#REF!		1.365	2.2275	2.925	14	19	10	3	46	6	15	6	6
																															#REF!			3	2	min			2.1725
																						różnica	#REF!
				1.1.1							1.1.2							1.2.1							1.2.2
				2.1725							2.11417							1.3675							2.035	7.68917
[truncated: 2 more columns]

## Sheet: AVR_market objective
			1.1.1	1.1.2	1.2.1	1.2.2		2.1.1	2.1.2	2.2.1	2.2.2							3.1.1	3.1.2	3.2.1	3.2.2
6	b1		1	1	3	2		0	1	0	3						0	1	3	1	1
11	c1		3	3	2	3		2	0	1	2						0	0	0	1	0
19	e3		3	2	2	2		1	0	3	2						0	1	3	1	0
20	e4		2	2	0	2		2	3	0	1						0	1	3	0	3
34	g5		2	2	0	2		0	0	1	2						0	2	3	0	3
1	a1		1	1	0	2		1	0	0	1						0	1	2	1	1
5	a5		1	3	3	0		0	3	0	0						0	1	3	1	2
13	d1		1	1	2	3		0	0	0	2						0	1	1	1	2
14	d2		0	0	1	1		0	2	0	2						0	1	2	0	2
24	f1		2	3	3	3		3	1	2	3						0	0	2	2	2
28	f5		2	2	0	3		1	1	0	3						0	2	3	0	3
35	h1		0	0	0	0		0	0	0	0						0	0	0	0	0
3	a3		1	0	0	1		2	0	0	0						0	0	0	0	0
4	a4		2	0	0	1		2	0	0	0						0	0	0	0	0
17	e1		3	2	0	0		2	0	2	0						0	1	0	0	0
18	e2		3	3	1	1		2	0	2	1						0	2	0	0	0
30	g1		0	0	0	0		1	0	0	0						0	0	0	0	0
2	a2		3	1	1	2		3	1	1	1						0	2	1	2	2
9	b4		2	2	1	3		0	0	0	2						0	1	1	0	0
21	e5		2	2	0	0		0	0	1	1						0	0	0	0	0
25	f2		1	3	2	2		2	0	3	2						0	1	1	2	1
26	f3		2	2	0	2		1	2	2	1						0	0	1	2	2
31	g2		2	2	0	0		1	0	0	2						0	2	1	0	1
32	g3		1	1	0	0		1	0	0	2						0	2	1	0	2
36	h2		2	2	0	0		0	0	0	1						0	0	0	0	0
38	h4		0	0	0	0		0	0	0	1						0	0	0	0	0
39	h5		0	0	0	0		0	0	0	1						0	0	0	0	0
40	h6		0	0	0	0		0	0	0	0						0	0	0	0	0
7	b2		3	2	0	1		2	1	0	1						0	3	0	1	2
8	b3		3	2	0	0		2	0	0	0						0	0	0	0	1
10	b5		2	2	0	2		0	1	0	0						0	0	1	0	1
15	d3		3	3	1	2		1	0	0	1						0	0	0	0	0
23	e7		0	1	0	0		0	0	1	0						0	0	0	0	0
27	f4		1	1	0	0		0	2	0	0						0	1	2	0	2
29	f6		0	0	1	0		0	0	2	0						0	0	0	0	0
33	g4		0	0	0	0		0	0	0	1						0	0	0	0	0
12	c2		3	3	1	2		1	0	2	1						0	0	0	1	0
16	d4		1	2	2	1		2	0	2	1						0	0	0	0	0
22	e6		1	1	0	0		1	2	1	0						0	1	0	0	1
37	h3		1	1	0	0		0	0	0	1						0	0	0	0	0
			60	58	26	43		27	14	16	29		0	0	0	0	0	21	22	12	26

## Sheet: Total _ FSAW
b1	0.3	0.333333	0.433333
c1	0.45	0.55	0.65
e3	0.233333	0.3	0.366667
e4	0.4	0.55	0.65
g5	0.35	0.4	0.55
	1.73333	2.13333	2.65
a1	0.35	0.45	0.6
a5	0	0	0
d1	0.5	0.65	0.75
d2	0.2	0.35	0.4
f1	0.45	0.6	0.75
f5	0.65	0.75	0.95
h1	0	0	0
	2.15	2.8	3.45
a3	0.1	0.15	0.2
a4	0.05	0.075	0.1
e1	0	0	0
e2	0.133333	0.166667	0.2
g1	0	0	0
	0.283333	0.391667	0.5
a2	0.2	0.266667	0.333333
b4	0.45	0.55	0.65
e5	0	0	0
f2	0.166667	0.233333	0.366667
f3	0.15	0.25	0.4
g2	0	0	0
g3	0	0	0
	0.966667	1.3	1.75
b2	0.0333333	0.05	0.0833333
b3	0	0	0
b5	0.35	0.4	0.5
d3	0.133333	0.2	0.266667
e7	0	0	0
f4	0	0	0
f6	0	0	0
g4	0	0	0
	0.516667	0.65	0.85
h2	0	0	0
h4	0	0	0
h5	0	0	0
h6	0	0	0
	0	0	0
c2	0.266667	0.333333	0.4
d4	0.1	0.15	0.175
e6	0	0	0
	0.366667	0.483333	0.575
h3	0	0	0

## Sheet: 1.1.1-1.1.2
												2.1725	2.11417
Criteria	1.1.1. VAR	1.1.2 VAR
f1	0.15
c1	0.143333
e3	0.133333
a1	0.12
f5	0.12
e2	0.115
a2	0.1125
a5	0.095
e1	0.095
g5	0.0866667
d1	0.085
e4	0.0833333
b4	0.0775
b3	0.0733333
a4	0.07
c2	0.0316667
b1	0.0566667
d3	0.055
a3	0.055
e5	0.055
f2	0.055
g2	0.055
b2	0.0533333
f3	0.05
b5	0.0416667
g3	0.025
f4	0.02
d4	0.01
0	0
e7	0.0166667
h2	0
h3	0.0233333
d2	0
h1	0
g1	0
f6	0
g4	0
h4	0
h5	0
h6	0		1.1.2	2.1725	2.1725
e6	0.00916667
		f1	0.205
		a5	0.19
		f5	0.165
		d1	0.13
		c1	0.113333
		e3	0.103333
		g5	0.0966667
		e4	0.0933333
		f2	0.0875
		e2	0.0825
		b4	0.0775
		e1	0.0725
		g3	0.0725
		a1	0.07
		g2	0.065
		e5	0.06
		c2	0.0283333
		d3	0.05
		f3	0.0475
		b1	0.0466667
		b2	0.0466667
		b3	0.0466667
		d4	0.0208333
		b5	0.04
		a2	0.035
		e6	0.0116667
		e7	0.02
		f4	0.015
		h3	0.0216667
		d2	0
		f6	0
		h1	0
		a3	0
		a4	0
		g1	0
		g4	0
		h2	0
		h4	0
		h5	0
		h6	0
				2.11417
				2.11417
						1.1.1 VAR	1.1.2_VAR				1.1.1 VAR	1.1.2 VAR
					f1	0.15				f1	0.0690449
					c1	0.143333				c1	0.0659762
					e3	0.133333				e3	0.0613732
					a1	0.12				a1	0.0552359
					f5	0.12				f5	0.0552359
					e2	0.115				e2	0.0529344
					a2	0.1125				a2	0.0517837
					a5	0.095				f1	0.0437284	0.0969649
					e1	0.095				a5	0.0437284	0.0969649
					g5	0.0866667				f5	0.0398926	0.0898699
					d1	0.085				d1		0.0780449
					e4	0.0833333				c1		0.0614899
					b4	0.0775				e3		0.0536066
					b3	0.0733333				g5		0.0488766
					a4	0.07					0.538934		0.525818
					b1	0.0566667
					d3	0.055					1.1.1 VAR	1.1.2 VAR
					a3	0.055				f1	0.15
					e5	0.055				f1	0.15	0.205
					f2	0.055				a5		0.19
					g2	0.055				f5		0.165
					b2	0.0533333				d1		0.13
					f3	0.05
					b5	0.0416667
					c2	0.0283333
					g3	0.025		2.11417
					f4	0.02
					h3	0.0233333
					e7	0.0166667
					d4	0.01
					e6	0.00916667
					f1		0.205				0.15	0.69
					a5		0.19
					f5		0.165
					d1		0.13
					c1		0.113333
					e3		0.103333
					g5		0.0966667
					e4		0.0933333
					f2		0.0875
					e2		0.0825
					b4		0.0775
					e1		0.0725
					g3		0.0725
					a1		0.07
					g2		0.065
					e5		0.06
					d3		0.05
					f3		0.0475
					b1		0.0466667
					b2		0.0466667
					b3		0.0466667
					b5		0.04
					a2		0.035
					c2		0.0283333
					d4		0.0208333
					e7		0.02
					f4		0.015
					h3		0.0216667
					e6		0.0116667
						2.16917	2.11417

## Sheet: 1.2.2-1.2.1
	2.035	1.3675
	1.2.1. VAR	1.2.2 VAR
f1	0.225
a5	0.215
b1	0.126667
c1	0.11
e3	0.11
f2	0.0875
a1	0.075
d1	0.075
d2	0.075
c2	0.0275
d3	0.0416667
e2	0.0375
b2	0.035
a2	0.035
b4	0.03
g2	0.03
d4	0.0116667
f6	0.02
e4	0
g5	0
f5	0
h1	0
a3	0
a4	0
e1	0
g1	0
e5	0
f3	0
g3	0
b3	0
b5	0
e7	0
f4	0
g4	0
h2	0			1.3675
h4	0
h5	0
h6	0
e6	0
h3	0		1.2.2.
		f5	0.235
		d1	0.19
		f1	0.18
		a1	0.14
		c1	0.11
		b1	0.106667
		e4	0.106667
		d2	0.095
		e3	0.09
		g5	0.0866667
		e1	0.0875
		b4	0.0825
		e2	0.075
		a2	0.06
		f2	0.0575
		f3	0.04
		b5	0.0416667
		e5	0.03
		g2	0.03
		g3	0.03
		a3	0.0225
		a4	0.0225
		d3	0.03
		g4	0.02
		b2	0.0166667
		c2	0.025
		d4	0.0141667
		e6	0.01
		a5	0
		h1	0
		g1	0
		b3	0
		e7	0
		f4	0
		f6	0
		h2	0
		h4	0			1.2.2 VAR	1.2.1 VAR				1.2.2 VAR	1.2.1 VAR					1.2.2 VAR	1.2.1 VAR
		h5	0		f5	0.235				f5	0.235						0.115479	0.164534
		h6	0		d1	0.19				d1	0.19						0.0933661	0.157221
		h3	0		f1	0.18				f1	0.18						0.0884521	0.0926264
					a1	0.14				f1		0.225
			2.035		c1	0.11				a5		0.215						0.0804388
					b1	0.106667				b1		0.126667						0.0639854
					e4	0.106667				c1		0.11
					d2	0.095				e3		0.11
					e3	0.09
					g5	0.0866667
					e1	0.0875
					b4	0.0825
					e2	0.075
					a2	0.06
					f2	0.0575
					f3	0.04
					b5	0.0416667
					e5	0.03
					g2	0.03
					g3	0.03
					a3	0.0225
					a4	0.0225
					d3	0.03
					g4	0.02
					b2	0.0166667
					c2	0.025		1.3675		1.1.2
					f1		0.225
					a5		0.215
					b1		0.126667
					c1		0.11
					e3		0.11
					f2		0.0875
					a1		0.075
					d1		0.075
					d2		0.075
					c2		0.0275
					d3		0.0416667
					e2		0.0375
					b2		0.035
					a2		0.035
					b4		0.03
					g2		0.03
					d4		0.0116667
					f6		0.02
						2.01083	1.3675
								2.22633
