# Supplementary material for: Searching for synergy from a combination of heterogeneous business models: measurement and assessment from the Polish software industry
Source: Heliyon. 2019 Jul 8;5(7):e01970. doi: 10.1016/j.heliyon.2019.e01970 (PMC6617106; doi:10.1016/j.heliyon.2019.e01970)
Supplement: Operating process of the VAR [file mmc3.xlsx]

## Sheet: FSAW 2.2.2
			1.1.1	2.2.2	Odchylenie wewnątrz grup	Kwadrat odchyleń SSE	Kwadrat odchyleń pomiędzy grupami SSTR	Całkowite odchylenie	Kwadrat całkowitego odchylenia SST	1.1.2																Max value	2.2.2	2.2.2	2.2.2	Znormalizowane oceny	Znormalizowane oceny		2.2.2					2.2.2	2.2.2	2.2.2	2.2.2
	e1		1	2	1	1		#REF!	#REF!	0																2	0.35	0.55	0.6	0.3	0.3		0.2					0.07	0.11	0.12	0.1
	e2			3	2	4		#REF!	#REF!																	3	0.45	0.75	0.85	0.4	0.4		0.2					0.09	0.15	0.17	0.136667
	e3			1	0	0		#REF!	#REF!																	2	0.35	0.45	0.5	0.3	0.3		0.2					0.07	0.09	0.1	0.0866667
	e4			1	0	0		#REF!	#REF!																	2	0.35	0.55	0.6	0.25	0.25		0.2					0.07	0.11	0.12	0.1
	e5			1	0	0		#REF!	#REF!																	3	0.15	0.25	0.35	0.5	0.5		0.2					0.03	0.05	0.07	0.05
	f3			0	-1	1		#REF!	#REF!																	2	0	0	0	#REF!			0.2					0	0	0	0
	h1			0	-1	1		#REF!	#REF!																	1	0	0	0	#REF!			0.2					0	0	0	0
	h6		0	0	-1	1	#REF!	#REF!	#REF!	0																0	0	0	0	0			0.2					0	0	0	0
	total																																0.2					0.33	0.51	0.58	0.473333	0.473333
	a1		0.75	0	-0.75	0.5625		#REF!	#REF!	0																1	0.15	0.45	0.55	#REF!			0.3					0.045	0.135	0.165	0.115
	b1			0	-0.75	0.5625		#REF!	#REF!																	2	0.15	0.45	0.55	#REF!			0.3					0.045	0.135	0.165	0.115
	d1			1	0.25	0.0625		#REF!	#REF!																	3	0.2	0.35	0.4	#REF!			0.3					0.06	0.105	0.12	0.095
	f1		0	2	1.25	1.5625	#REF!	#REF!	#REF!	0																2	0.25	0.45	0.55	#REF!			0.3					0.075	0.135	0.165	0.125
	total																																0.3					0.225	0.51	0.615	0.45	0.45
	a2		1	0	-1	1		#REF!	#REF!	0																0	0	0	0	#REF!			0.15					0	0	0	0
	b2			1	0	0		#REF!	#REF!																	2	0.15	0.55	0.7	#REF!			0.15					0.0225	0.0825	0.105	0.07
	g1			3	2	4		#REF!	#REF!																	3	0.5	0.6	0.9	#REF!			0.15					0.075	0.09	0.135	0.1
	h2		0	0	-1	1	#REF!	#REF!	#REF!	0																2	0	0	0	0			0.15					0	0	0	0
	total																																0.15					0.0975	0.1725	0.24	0.17	0.17
	a3		0.8	0	-0.8	0.64		#REF!	#REF!	0																1	0	0	0	#REF!			0.15					0	0	0	0
	a4			0	-0.8	0.64		#REF!	#REF!																	2	0	0	0	#REF!			0.15					0	0	0	0
	a5			0	-0.8	0.64		#REF!	#REF!																	2	0.2	0.3	0.4	#REF!			0.15					0.03	0.045	0.06	0.045
	b3			1	0.2	0.04		#REF!	#REF!																	3	0.1	0.2	0.25	#REF!			0.15					0.015	0.03	0.0375	0.0275
	b4			0	-0.8	0.64		#REF!	#REF!																	2	0	0	0	#REF!			0.15					0	0	0	0
	b5			1	0.2	0.04		#REF!	#REF!																	3	0.15	0.25	0.3	#REF!			0.15					0.0225	0.0375	0.045	0.035
	c1			2	1.2	1.44		#REF!	#REF!																	2	0.15	0.25	0.35	#REF!			0.15					0.0225	0.0375	0.0525	0.0375
	d3			2	1.2	1.44		#REF!	#REF!																	3	0.35	0.55	0.6	#REF!			0.15					0.0525	0.0825	0.09	0.075
	f2			1	0.2	0.04		#REF!	#REF!																	1	0.15	0.2	0.25	#REF!			0.15					0.0225	0.03	0.0375	0.03
	f5		0	1	0.2	0.04	#REF!	#REF!	#REF!	0																3	0	0	0	0			0.15					0	0	0	0
	total																																0.15					0.165	0.2625	0.3225	0.25	0.25
	c2		1.4	2	0.6	0.36		#REF!	#REF!	0																2	0.25	0.4	0.65	0			0.1					0.025	0.04	0.065	0.0433333
	d2			1	-0.4	0.16		#REF!	#REF!																	1	0.3	0.4	0.45	#REF!			0.1					0.03	0.04	0.045	0.0383333
	d4			1	-0.4	0.16		#REF!	#REF!																	3	0	0	0	#REF!			0.1					0	0	0	0
	e6			2	0.6	0.36		#REF!	#REF!																	2	0.15	0.25	0.5	#REF!			0.1					0.015	0.025	0.05	0.03
	g2		4.44089e-16	1	-0.4	0.16	#REF!	#REF!	#REF!	0																1	0	0	0	0			0.1					0	0	0	0
	total																																0.1					0.07	0.105	0.16	0.111667	0.111667
	h3		0	0	0	0		#REF!	#REF!	0																2	0	0	0	0			0					0	0	0	0
	h4			0	0	0		#REF!	#REF!																	0	0	0	0	0			0					0	0	0	0
	h7			0	0	0		#REF!	#REF!																	0	0	0	0	0			0					0	0	0	0
	h8		0	0	0	0	#REF!	#REF!	#REF!	0																0	0	0	0	0			0					0	0	0	0
	total																																0					0	0	0	0	0
	c3		0.666667	2	1.66667	2.77778	#REF!	#REF!	#REF!	0																2	0.35	0.55	0.6	#REF!			0.05					0.0175	0.0275	0.03	0.025
	h5		0	0	0	0		#REF!	#REF!	0																0	0	0	0	0			0.05					0	0	0	0	0
	g3			1	0.666667	0.444444		#REF!	#REF!																	1	0.15	0.2	0.25	#REF!			0.05					0.0075	0.01	0.0125	0.01
	total																																0.05					0.025	0.0375	0.0425	0.035	0.035
	e7		0	0	0	0	#REF!	#REF!	#REF!	0																2	0	0	0	0			0.05					0	0	0	0
	f4		0.333333	0	-0.333333	0.111111		#REF!	#REF!	0																0	0	0	0	0			0.05					0	0	0	0
			0																														1					0.9125	1.5975	1.96
																															#REF!								1.49		1.49	1.49

## Sheet: FSAW 2.2.1
			1.1.1	2.2.1	Odchylenie wewnątrz grup	Kwadrat odchyleń SSE	Kwadrat odchyleń pomiędzy grupami SSTR	Całkowite odchylenie	Kwadrat całkowitego odchylenia SST	1.1.2																Max value	2.2.1	2.2.1	2.2.1	Znormalizowane oceny	Znormalizowane oceny		2.2.1					2.2.1	2.2.1	2.2.1	2.2.1
	e1		1	2	1	1		#REF!	#REF!	0																2	0.35	0.45	0.55	0.3	0.3		0.2					0.07	0.09	0.11	0.09
	e2			2	1	1		#REF!	#REF!																	3	0.45	0.55	0.6	0.4	0.4		0.2					0.09	0.11	0.12	0.106667
	e3			1	0	0		#REF!	#REF!																	2	0.25	0.3	0.35	0.3	0.3		0.2					0.05	0.06	0.07	0.06
	e4			0	-1	1		#REF!	#REF!																	2	0.15	0.2	0.25	0.25	0.25		0.2					0.03	0.04	0.05	0.04
	e5			2	1	1		#REF!	#REF!																	3	0.45	0.55	0.65	0.5	0.5		0.2					0.09	0.11	0.13	0.11
	f3			1	0	0		#REF!	#REF!																	2	0	0	0	#REF!			0.2					0	0	0	0
	h1			0	-1	1		#REF!	#REF!																	1	0	0	0	#REF!			0.2					0	0	0	0
	h6		0	0	-1	1	#REF!	#REF!	#REF!	0																0	0	0	0	0			0.2					0	0	0	0
	total																																0.2					0.33	0.41	0.48	0.406667	0.406667
	a1		1.25	1	-0.25	0.0625		#REF!	#REF!	0																1	0	0	0	#REF!			0.3					0	0	0	0
	b1			2	0.75	0.5625		#REF!	#REF!																	2	0.35	0.5	0.65	#REF!			0.3					0.105	0.15	0.195	0.15
	d1			1	-0.25	0.0625		#REF!	#REF!																	3	0.25	0.3	0.35	#REF!			0.3					0.075	0.09	0.105	0.09
	f1		0	1	-0.25	0.0625	#REF!	#REF!	#REF!	0																2	0.2	0.3	0.4	#REF!			0.3					0.06	0.09	0.12	0.09
	total																																0.3					0.24	0.33	0.42	0.33	0.33
	a2		1	0	-1	1		#REF!	#REF!	0																0	0	0	0	#REF!			0.15					0	0	0	0
	b2			1	0	0		#REF!	#REF!																	2	0.25	0.45	0.55	#REF!			0.15					0.0375	0.0675	0.0825	0.0625
	g1			1	0	0		#REF!	#REF!																	3	0.25	0.35	0.4	#REF!			0.15					0.0375	0.0525	0.06	0.05
	h2		0	2	1	1	#REF!	#REF!	#REF!	0																2	0.35	0.45	0.55	0			0.15					0.0525	0.0675	0.0825	0.0675
	total																																0.15					0.1275	0.1875	0.225	0.18	0.18
	a3		1	1	0	0		#REF!	#REF!	0																1	0.25	0.35	0.4	#REF!			0.15					0.0375	0.0525	0.06	0.05
	a4			1	0	0		#REF!	#REF!																	2	0.15	0.25	0.35	#REF!			0.15					0.0225	0.0375	0.0525	0.0375
	a5			1	0	0		#REF!	#REF!																	2	0.25	0.45	0.55	#REF!			0.15					0.0375	0.0675	0.0825	0.0625
	b3			1	0	0		#REF!	#REF!																	3	0.15	0.25	0.35	#REF!			0.15					0.0225	0.0375	0.0525	0.0375
	b4			0	-1	1		#REF!	#REF!																	2	0	0	0	#REF!			0.15					0	0	0	0
	b5			2	1	1		#REF!	#REF!																	3	0.45	0.5	0.6	#REF!			0.15					0.0675	0.075	0.09	0.0775
	c1			0	-1	1		#REF!	#REF!																	2	0.15	0.2	0.25	#REF!			0.15					0.0225	0.03	0.0375	0.03
	d3			2	1	1		#REF!	#REF!																	3	0.45	0.55	0.65	#REF!			0.15					0.0675	0.0825	0.0975	0.0825
	f2			1	0	0		#REF!	#REF!																	1	0.35	0.5	0.6	#REF!			0.15					0.0525	0.075	0.09	0.0725
	f5		0	1	0	0	#REF!	#REF!	#REF!	0																3	0.2	0.3	0.35	0			0.15					0.03	0.045	0.0525	0.0425
	total																																0.15					0.36	0.5025	0.615	0.4925	0.4925
	c2		0.2	0	-0.2	0.04		#REF!	#REF!	0																2	0.1	0.15	0.2	0			0.1					0.01	0	0	0.00333333
	d2			0	-0.2	0.04		#REF!	#REF!																	1	0.1	0.15	0.2	#REF!			0.1					0.01	0.015	0.02	0.015
	d4			1	0.8	0.64		#REF!	#REF!																	3	0.1	0.15	0.2	#REF!			0.1					0.01	0.015	0.02	0.015
	e6			0	-0.2	0.04		#REF!	#REF!																	2	0.15	0.2	0.25	#REF!			0.1					0.015	0.02	0.025	0.02
	g2		0	0	-0.2	0.04	#REF!	#REF!	#REF!	0																1	0.15	0.2	0.4	0			0.1					0.015	0.02	0.04	0.025
	total																																0.1					0.06	0.07	0.105	0.0783333	0.0783333
	h3		0	0	0	0		#REF!	#REF!	0																2	0.2	0.3	0.4	0			0					0	0	0	0
	h4			0	0	0		#REF!	#REF!																	0	0.1	0.2	0.3	0			0					0	0	0	0
	h7			0	0	0		#REF!	#REF!																	0	0	0	0	0			0					0	0	0	0
	h8		0	0	0	0	#REF!	#REF!	#REF!	0																0	0	0	0	0			0					0	0	0	0
	total																																0					0	0	0	0	0
	c3		0.666667	0	-0.333333	0.111111	#REF!	#REF!	#REF!	0																2	0.1	0.15	0.2	#REF!			0.05					0.005	0.0075	0.01	0.0075
	h5		0	0	0	0		#REF!	#REF!	0																0	0	0	0	0			0.05					0	0	0	0
	g3			1	0.666667	0.444444		#REF!	#REF!																	1	0.2	0.3	0.35	#REF!			0.05					0.01	0.015	0.0175	0.0141667
	total																																0.05					0.015	0.0225	0.0275	0.0216667	0.0216667
	e7		0	0	0	0	#REF!	#REF!	#REF!	0																0	0	0	0	0			0.05					0	0	0	0
	f4		0.333333	0	-0.333333	0.111111		#REF!	#REF!	0																0	0	0	0	0			0.05					0	0	0	0
			0	29	0.333333	14.1056	#REF!	#REF!	#REF!	0	0	0	0	0	0	0	0	0	0	0	0	0	0	0	0		6.9	9.55	11.9				1					1.1325	1.5225	1.8725		0
				max				różnica	#REF!																						#REF!								1.50917		1.50917	1.50917

## Sheet: FSAW 2.1.2
			1.1.1	Wyniki obserwacji 2.1.2	Odchylenie wewnątrz grup	Kwadrat odchyleń SSE	Kwadrat odchyleń pomiędzy grupami SSTR	Całkowite odchylenie	Kwadrat całkowitego odchylenia SST	1.1.2																Max wartość	2.1.2	2.1.2	2.1.2	Znormalizowane oceny	Znormalizowane oceny		2.1.2					2.1.2	2.1.2	2.1.2	2.1.2
	e1		1.125	0	-1.125	1.26562		#REF!	#REF!	0																2	0	0	0	0.3	0.3		0.2	#REF!	#REF!	#REF!		0	0	0	0
	e2			1	-0.125	0.015625		#REF!	#REF!																	3	0.15	0.2	0.3	0.4	0.4		0.2	#REF!	#REF!	#REF!		0.03	0.04	0.06	0.0433333
	e3			0	-1.125	1.26562		#REF!	#REF!																	2	0	0	0	0.3	0.3		0.2	#REF!	#REF!	#REF!		0	0	0	0
	e4			2	0.875	0.765625		#REF!	#REF!																	2	0.2	0.35	0.45	0.25	0.25		0.2	#REF!	#REF!	#REF!		0.04	0.07	0.09	0.0666667
	e5			3	1.875	3.51562		#REF!	#REF!																	3	0.55	0.75	0.85	0.5	0.5		0.2	#REF!	#REF!	#REF!		0.11	0.15	0.17	0.143333
	f3			2	0.875	0.765625		#REF!	#REF!																	2	0.15	0.25	0.3	#REF!			0.2	#REF!	#REF!	#REF!		0.03	0.05	0.06	0.0466667
	h1			1	-0.125	0.015625		#REF!	#REF!																	1	0.15	0.25	0.35	#REF!			0.2	#REF!	#REF!	#REF!		0.03	0.05	0.07	0.05
	h6		0	0	-1.125	1.26562	#REF!	#REF!	#REF!	0																0	0	0	0	0			0.2	0	0	0		0	0	0	0
	total																																0.2	#REF!	#REF!	#REF!		0.24	0.36	0.45	0.35	0.35
	a1		0.5	0	-0.5	0.25		#REF!	#REF!	0																1	0	0	0	#REF!			0.3	#REF!	#REF!	#REF!		0	0	0	0
	b1			0	-0.5	0.25		#REF!	#REF!																	2	0.2	0.35	0.45	#REF!			0.3	#REF!	#REF!	#REF!		0.06	0.105	0.135	0.1
	d1			2	1.5	2.25		#REF!	#REF!																	3	0.55	0.7	0.85	#REF!			0.3	#REF!	#REF!	#REF!		0.165	0.21	0.255	0.21
	f1		0	0	-0.5	0.25	#REF!	#REF!	#REF!	0																2	0	0	0	#REF!			0.3	#REF!	#REF!	#REF!		0	0	0	0
	total																																0.3	#REF!	#REF!	#REF!		0.225	0.315	0.39	0.31	0.31
	a2		0.5	0	-0.5	0.25		#REF!	#REF!	0																0	0	0	0	#REF!			0.15	#REF!	#REF!	#REF!		0	0	0	0
	b2			2	1.5	2.25		#REF!	#REF!																	2	0.15	0.3	0.4	#REF!			0.15	#REF!	#REF!	#REF!		0.0225	0.045	0.06	0.0425
	g1			0	-0.5	0.25		#REF!	#REF!																	3	0	0	0	#REF!			0.15	#REF!	#REF!	#REF!		0	0	0	0
	h2		0	0	-0.5	0.25	#REF!	#REF!	#REF!	0																2	0	0	0	0			0.15	0	0	0		0	0	0	0
	total																																0.15	#REF!	#REF!	#REF!		0.0225	0.045	0.06	0.0425	0.0425
	a3		1.6	0	-1.6	2.56		#REF!	#REF!	0																1	0	0	0	#REF!			0.15	#REF!	#REF!	#REF!		0	0	0	0
	a4			2	0.4	0.16		#REF!	#REF!																	2	0.4	0.5	0.6	#REF!			0.15	#REF!	#REF!	#REF!		0.06	0.075	0.09	0.075
	a5			0	-1.6	2.56		#REF!	#REF!																	2	0	0	0	#REF!			0.15	#REF!	#REF!	#REF!		0	0	0	0
	b3			3	1.4	1.96		#REF!	#REF!																	3	0.5	0.75	0.9	#REF!			0.15	#REF!	#REF!	#REF!		0.075	0.1125	0.135	0.1075
	b4			2	0.4	0.16		#REF!	#REF!																	2	0.15	0.3	0.4	#REF!			0.15	#REF!	#REF!	#REF!		0.0225	0.045	0.06	0.0425
	b5			3	1.4	1.96		#REF!	#REF!																	3	0.65	0.8	0.9	#REF!			0.15	#REF!	#REF!	#REF!		0.0975	0.12	0.135	0.1175
	c1			1	-0.6	0.36		#REF!	#REF!																	2	0.15	0.25	0.3	#REF!			0.15	#REF!	#REF!	#REF!		0.0225	0.0375	0.045	0.035
	d3			3	1.4	1.96		#REF!	#REF!																	3	0.6	0.75	0.9	#REF!			0.15	#REF!	#REF!	#REF!		0.09	0.1125	0.135	0.1125
	f2			0	-1.6	2.56		#REF!	#REF!																	1	0.15	0.35	0.5	#REF!			0.15	#REF!	#REF!	#REF!		0.0225	0.0525	0.075	0.05
	f5		-8.88178e-16	2	0.4	0.16	#REF!	#REF!	#REF!	0																3	0.25	0.35	0.45	0			0.15	0	0	0		0.0375	0.0525	0.0675	0.0525
	total																																0.15	#REF!	#REF!	#REF!		0.4275	0.6075	0.7425	0.5925	0.5925
	c2		0.4	0	-0.4	0.16		#REF!	#REF!	0																2	0	0	0	0			0.1	0	0	0		0	0	0	0
	d2			0	-0.4	0.16		#REF!	#REF!																	1	0	0	0	#REF!			0.1	#REF!	#REF!	#REF!		0	0	0	0
	d4			2	1.6	2.56		#REF!	#REF!																	3	0.3	0.45	0.55	#REF!			0.1	#REF!	#REF!	#REF!		0.03	0.045	0.055	0.0433333
	e6			0	-0.4	0.16		#REF!	#REF!																	2	0	0	0	#REF!			0.1	#REF!	#REF!	#REF!		0	0	0	0
	g2		0	0	-0.4	0.16	#REF!	#REF!	#REF!	0																1	0	0	0	0			0.1	0	0	0		0	0	0	0
	total																																0.1	#REF!	#REF!	#REF!		0.03	0.045	0.055	0.0433333	0.0433333
	h3		0.5	2	1.5	2.25		#REF!	#REF!	0																2	0.3	0.5	0.6	0			0	0	0	0		0	0	0	0
	h4			0	-0.5	0.25		#REF!	#REF!																	0	0	0	0	0			0	0	0	0		0	0	0	0
	h7			0	-0.5	0.25		#REF!	#REF!																	0	0	0	0	0			0	0	0	0		0	0	0	0
	h8		0	0	-0.5	0.25	#REF!	#REF!	#REF!	0																0	0	0	0	0			0	0	0	0		0	0	0	0
	total																																0	0	0	0		0	0	0	0	0
	c3		0	0	0	0	#REF!	#REF!	#REF!	0																2	0	0	0	#REF!			0.05	#REF!	#REF!	#REF!		0	0	0	0
	h5		0	0	0	0		#REF!	#REF!	0																0	0	0	0	0			0.05	0	0	0		0	0	0	0	0.0183333
	g3			0	0	0		#REF!	#REF!																	1	0.1	0.2	0.3	#REF!			0.05	#REF!	#REF!	#REF!		0.005	0.01	0.015	0.01
	total																																0.05	#REF!	#REF!	#REF!		0.005	0.01	0.015	0.01	0.01
	e7		0	2	2	4	#REF!	#REF!	#REF!	0																2	0.2	0.4	0.5	0			0.05	0	0	0		0.01	0.02	0.025	0.0183333
	f4		0	0	0	0		#REF!	#REF!	0																0	0	0	0	0			0.05	0	0	0		0	0	0	0
			0	35	2	39.475	#REF!	#REF!	#REF!	0	0	0	0	0	0	0	0	0	0	0	0	0	0	0	0	68							1	#REF!	#REF!	#REF!		0.96	1.4025	1.7375
																															#REF!			3	2	min			1.36667		1.36667	1.36667

## Sheet: FSAW 2.1.1
				Perspektywa Rynek/klient
			1.1.1	2.1.1	Odchylenie wewnątrz grup	Kwadrat odchyleń SSE	Kwadrat odchyleń pomiędzy grupami SSTR	Całkowite odchylenie	Kwadrat całkowitego odchylenia SST	1.1.2	2.1.2							2.2.1.						1.2.2	2.2.2	Max value	2.1.1	2.1.1	2.1.1	Znormalizowane oceny	Znormalizowane oceny		2.1.1	1.1.2	1.2.1	1.2.2		2.1.1	2.1.1	2.1.1	2.1.1
	e1		0.5	0	-0.5	0.25		0	0	1.125	0							2							2	2	0	0	0	0.3	0.3		0.2	#REF!	#REF!	#REF!		0	0	0	0
	e2			0	-0.5	0.25		0	0		1							2							3	3	0.15	0.25	0.35	0.4	0.4		0.2	#REF!	#REF!	#REF!		0.03	0.05	0.07	0.05
	e3			2	1.5	2.25		2	4		0							1							1	2	0.3	0.5	0.6	0.3	0.3		0.2	#REF!	#REF!	#REF!		0.06	0.1	0.12	0.0933333
	e4			1	0.5	0.25		1	1		2							0							1	2	0.15	0.25	0.35	0.25	0.25		0.2	#REF!	#REF!	#REF!		0.03	0.05	0.07	0.05
	e5			0	-0.5	0.25		0	0		3							2							1	3	0.15	0.2	0.25	0.5	0.5		0.2	#REF!	#REF!	#REF!		0.03	0.04	0.05	0.04
	f3			0	-0.5	0.25		0	0		2							1							0	2	0	0	0	#REF!			0.2	#REF!	#REF!	#REF!		0	0	0	0
	h1			1	0.5	0.25		1	1		1							0							0	1	0.15	0.25	0.3	#REF!			0.2	#REF!	#REF!	#REF!		0.03	0.05	0.06	0.0466667
	h6		0	0	-0.5	0.25	2	0	0	0	0							0							0	0	0	0	0	0			0.2	0	0	0		0	0	0	0
	total																																0.2	#REF!	#REF!	#REF!		0.18	0.29	0.37	0.28	0.28
	a1		1	0	-1	1		0	0	0.5	0							1							0	1	0	0	0	#REF!			0.3	#REF!	#REF!	#REF!		0	0	0	0
	b1			1	0	0		1	1		0							2							0	2	0.15	0.35	0.45	#REF!			0.3	#REF!	#REF!	#REF!		0.045	0.105	0.135	0.095
	d1			3	2	4		3	9		2							1							1	3	0.5	0.7	0.9	#REF!			0.3	#REF!	#REF!	#REF!		0.15	0.21	0.27	0.21
	f1		0	0	-1	1	4	0	0	0	0							1							2	2	0	0	0	#REF!			0.3	#REF!	#REF!	#REF!		0	0	0	0
	total																																0.3	#REF!	#REF!	#REF!		0.195	0.315	0.405	0.305	0.305
	a2		0	0	0	0		0	0	0.5	0							0							0	0	0	0	0	#REF!			0.15	#REF!	#REF!	#REF!		0	0	0	0
	b2			0	0	0		0	0		2							1							1	2	0.15	0.3	0.4	#REF!			0.15	#REF!	#REF!	#REF!		0.0225	0.045	0.06	0.0425
	g1			0	0	0		0	0		0							1							3	3	0	0	0	#REF!			0.15	#REF!	#REF!	#REF!		0	0	0	0
	h2		0	0	0	0	0	0	0	0	0							2							0	2	0	0	0	0			0.15	0	0	0		0	0	0	0
	total																																0.15	#REF!	#REF!	#REF!		0.0225	0.045	0.06	0.0425	0.0425
	a3		1.3	0	-1.3	1.69		0	0	1.6	0							1							0	1	0	0	0	#REF!			0.15	#REF!	#REF!	#REF!		0	0	0	0
	a4			1	-0.3	0.09		1	1		2							1							0	2	0.15	0.25	0.3	#REF!			0.15	#REF!	#REF!	#REF!		0.0225	0.0375	0.045	0.035
	a5			2	0.7	0.49		2	4		0							1							0	2	0.2	0.45	0.6	#REF!			0.15	#REF!	#REF!	#REF!		0.03	0.0675	0.09	0.0625
	b3			1	-0.3	0.09		1	1		3							1							1	3	0	0	0	#REF!			0.15	#REF!	#REF!	#REF!		0	0	0	0
	b4			0	-1.3	1.69		0	0		2							0							0	2	0	0	0	#REF!			0.15	#REF!	#REF!	#REF!		0	0	0	0
	b5			1	-0.3	0.09		1	1		3							2							1	3	0	0	0	#REF!			0.15	#REF!	#REF!	#REF!		0	0	0	0
	c1			2	0.7	0.49		2	4		1							0							2	2	0.3	0.5	0.75	#REF!			0.15	#REF!	#REF!	#REF!		0.045	0.075	0.1125	0.0775
	d3			3	1.7	2.89		3	9		3							2							2	3	0.5	0.7	0.85	#REF!			0.15	#REF!	#REF!	#REF!		0.075	0.105	0.1275	0.1025
	f2			0	-1.3	1.69		0	0		0							1							1	1	0.1	0.2	0.35	#REF!			0.15	#REF!	#REF!	#REF!		0.015	0.03	0.0525	0.0325
	f5		0	3	1.7	2.89	16.9	3	9	0	2							1							1	3	0.3	0.5	0.6	0			0.15	0	0	0		0.045	0.075	0.09	0.07
	total																																0.15	#REF!	#REF!	#REF!		0.2325	0.39	0.5175	0.38	0.38
	c2		0.8	0	-0.8	0.64		0	0	0.4	0							0							2	2	0.15	0.2	0.3	0			0.1	0	0	0		0.015	0.02	0.03	0.0216667
	d2			1	0.2	0.04		1	1		0							0							1	1	0.15	0.2	0.3	#REF!			0.1	#REF!	#REF!	#REF!		0.015	0.02	0.03	0.0216667
	d4			3	2.2	4.84		3	9		2							1							1	3	0.5	0.7	0.85	#REF!			0.1	#REF!	#REF!	#REF!		0.05	0.07	0.085	0.0683333
	e6			0	-0.8	0.64		0	0		0							0							2	2	0	0	0	#REF!			0.1	#REF!	#REF!	#REF!		0	0	0	0
	g2		0	0	-0.8	0.64	3.2	0	0	0	0							0							1	1	0	0	0	0			0.1	0	0	0		0	0	0	0
	total																																0.1	#REF!	#REF!	#REF!		0.08	0.11	0.145	0.111667	0.111667
	h3		0	0	0	0		0	0	0.5	2							0							0	2	0	0	0	0			0	0	0	0		0	0	0	0
	h4			0	0	0		0	0		0							0							0	0	0	0	0	0			0	0	0	0		0	0	0	0
	h7			0	0	0		0	0		0							0							0	0	0	0	0	0			0	0	0	0		0	0	0	0
	h8		0	0	0	0	0	0	0	0	0							0							0	0	0	0	0	0			0	0	0	0		0	0	0	0
	total																																0	0	0	0		0	0	0	0	0
	c3		0	0	0	0	0	0	0	0	0							0							2	2	0	0	0	#REF!			0.05	#REF!	#REF!	#REF!		0	0	0	0
	h5		0	0	0	0		0	0	0	0							0							0	0	0	0	0	0			0.05	0	0	0		0	0	0	0
	g3			0	0	0		0	0		0							1							1	1	0.1	0.15	0.2	#REF!			0.05	#REF!	#REF!	#REF!		0.005	0.0075	0.01	0.0075
	total																																0.05	#REF!	#REF!	#REF!		0.005	0.0075	0.01	0.0075	0.0075
	f4		0	0	0	0		0	0	0	0							0							0	0	0	0	0	0			0.05	0	0	0		0	0	0	0
	e7		0	2	2	4	0	2	4	0	2							0							0	2	0.15	0.25	0.35	0			0.05	0	0	0		0.0075	0.0125	0.0175	0.0125
			0																														1	#REF!	#REF!	#REF!		0.7225	1.17	1.525
																															#REF!			3	2	min			1.13917		1.13917	1.13917
				2.1.1							2.1.2							2.2.1							2.2.2
				1.13917							1.36667							1.50917							1.49
																										5.505

## Sheet: INT
		1.1.1			1.1.2			1.2.1			1.2.2				2.1.1			2.1.2			2.2.1			2.2.2									3.1.1			3.1.2			3.2.1			3.2.2
e1		0.3	0.6	0.85	0	0.25	0.35	0.45	0.65	0.95	0	0	0		0	0	0	0	0	0	0.35	0.45	0.55	0.35	0.55	0.6							0.15	0.2	0.25	0.15	0.2	0.25	0	0	0	0.2	0.3	0.5
e2		0.4	0.65	0.95	0	0.15	0.35	0.45	0.55	0.95	0	0	0		0.15	0.25	0.35	0.15	0.2	0.3	0.45	0.55	0.6	0.45	0.75	0.85							0	0	0	0.15	0.2	0.35	0	0	0	0.2	0.4	0.6
e3		0.3	0.6	0.8	0	0.15	0.25	0.35	0.5	0.65	0.2	0.5	0.6		0.3	0.5	0.6	0	0	0	0.25	0.3	0.35	0.35	0.45	0.5							0	0	0	0	0	0	0.3	0.4	0.5	0.2	0.4	0.6
e4		0.25	0.4	0.55	0	0.1	0.2	0.45	0.6	0.75	0.2	0.3	0.45		0.15	0.25	0.35	0.2	0.35	0.45	0.15	0.2	0.25	0.35	0.55	0.6							0	0	0	0.45	0.6	0.8	0.15	0.25	0.4	0.5	0.6	0.7
e5		0.5	0.9	0.95	0.5	0.85	0.95	0.5	0.7	0.9	0.6	0.85	0.95		0.15	0.2	0.25	0.55	0.75	0.85	0.45	0.55	0.65	0.15	0.25	0.35							0	0	0	0.45	0.65	0.85	0.3	0.4	0.5	0.4	0.6	0.9
f3		0.15	0.35	0.55	0	0.25	0.35	0.1	0.25	0.3	0	0	0		0	0	0	0.15	0.25	0.3	0	0	0	0	0	0							0	0	0	0.15	0.2	0.25	0.2	0.3	0.35	0.3	0.5	0.65
h1		0	0.25	0.4	0.2	0.45	0.6	0.15	0.2	0.25	0.3	0.5	0.6		0.15	0.25	0.3	0.15	0.25	0.35	0	0	0	0	0	0							0	0	0	0	0	0	0	0	0	0	0	0
h6		0	0.35	0.5	0	0.25	0.35	0	0	0	0	0	0		0	0	0	0	0	0	0	0	0	0	0	0							0	0	0	0	0	0	0	0	0	0	0	0
a1		0.3	0.6	0.85	0	0.05	0.15	0.4	0.6	0.85	0	0.2	0.3		0	0	0	0	0	0	0	0	0	0.15	0.45	0.55							0.15	0.2	0.25	0.2	0.35	0.4	0	0	0	0	0	0
b1		0.45	0.8	0.95	0.25	0.5	0.6	0.4	0.65	0.8	0.35	0.45	0.6		0.15	0.35	0.45	0.2	0.35	0.45	0.35	0.5	0.65	0.15	0.45	0.55							0.1	0.2	0.25	0.25	0.35	0.4	0	0	0	0.15	0.25	0.35
d1		0.25	0.45	0.65	0.3	0.5	0.75	0.5	0.65	0.8	0	0	0		0.5	0.7	0.9	0.55	0.7	0.85	0.25	0.3	0.35	0.2	0.35	0.4							0	0	0	0.35	0.5	0.6	0	0	0	0	0	0
f1		0.25	0.45	0.6	0	0.25	0.45	0.2	0.35	0.45	0	0.3	0.4		0	0	0	0	0	0	0.2	0.3	0.4	0.25	0.45	0.55							0.15	0.25	0.3	0.15	0.25	0.3	0	0	0	0.5	0.6	0.9
a2		0.3	0.5	0.65	0	0.05	0.15	0.3	0.5	0.65	0	0	0		0	0	0	0	0	0	0	0	0	0	0	0							0	0	0	0	0	0	0	0	0	0	0	0
b2		0.45	0.8	0.95	0	0.15	0.25	0.2	0.45	0.8	0.4	0.5	0.65		0.15	0.3	0.4	0.15	0.3	0.4	0.25	0.45	0.55	0.15	0.55	0.7							0	0	0	0	0	0	0.15	0.2	0.25	0	0	0
g1		0	0.2	0.3	0	0	0	0	0	0	0.15	0.35	0.4		0	0	0	0	0	0	0.25	0.35	0.4	0.5	0.6	0.9							0.15	0.2	0.25	0	0	0	0	0	0	0	0	0
h2		0	0.15	0.3	0	0	0	0.2	0.3	0.4	0	0	0		0	0	0	0	0	0	0.35	0.45	0.55	0	0	0							0	0	0	0	0	0	0	0	0	0	0	0
a3		0.1	0.25	0.35	0	0	0	0	0	0	0	0	0		0	0	0	0	0	0	0.25	0.35	0.4	0	0	0							0	0	0	0	0	0	0	0	0	0	0	0
a4		0	0.25	0.35	0.5	0.8	0.95	0	0.35	0.5	0	0	0		0.15	0.25	0.3	0.4	0.5	0.6	0.15	0.25	0.35	0	0	0							0.1	0.15	0.2	0.15	0.2	0.25	0.2	0.3	0.4	0	0	0
a5		0.3	0.7	0.9	0.2	0.5	0.65	0.25	0.5	0.75	0.35	0.65	0.75		0.2	0.45	0.6	0	0	0	0.25	0.45	0.55	0.2	0.3	0.4							0.15	0.25	0.35	0.45	0.6	0.7	0.15	0.2	0.25	0	0	0
b3		0.1	0.5	0.7	0.5	0.85	0.95	0.3	0.65	0.9	0.15	0.3	0.4		0	0	0	0.5	0.75	0.9	0.15	0.25	0.35	0.1	0.2	0.25							0	0	0	0.35	0.5	0.6	0	0	0	0	0	0
b4		0	0.2	0.45	0	0.45	0.6	0	0	0	0	0	0		0	0	0	0.15	0.3	0.4	0	0	0	0	0	0							0	0	0	0.15	0.2	0.25	0	0	0	0.15	0.25	0.35
b5		0.4	0.5	0.8	0.7	0.9	0.95	0.25	0.35	0.5	0.1	0.25	0.35		0	0	0	0.65	0.8	0.9	0.45	0.5	0.6	0.15	0.25	0.3							0.15	0.2	0.25	0	0	0	0	0	0	0.3	0.5	0.8
c1		0	0.2	0.35	0	0.15	0.2	0.15	0.3	0.4	0.1	0.2	0.35		0.3	0.5	0.75	0.15	0.25	0.3	0.15	0.2	0.25	0.15	0.25	0.35							0	0	0	0	0	0	0	0	0	0	0	0
d3		0	0.3	0.4	0.5	0.85	0.95	0.25	0.45	0.6	0	0	0		0.5	0.7	0.85	0.6	0.75	0.9	0.45	0.55	0.65	0.35	0.55	0.6							0.15	0.2	0.25	0.45	0.7	0.8	0.15	0.2	0.25	0	0	0
f2		0.35	0.45	0.6	0.5	0.75	0.95	0.2	0.35	0.45	0.5	0.7	0.9		0.1	0.2	0.35	0.15	0.35	0.5	0.35	0.5	0.6	0.15	0.2	0.25							0.35	0.45	0.5	0.4	0.6	0.75	0.2	0.3	0.4	0.2	0.3	0.45
f5		0	0.2	0.35	0	0.15	0.25	0	0	0	0.15	0.25	0.3		0.3	0.5	0.6	0.25	0.35	0.45	0.2	0.3	0.35	0	0	0							0	0	0	0	0	0	0.2	0.4	0.6	0	0	0
c2		0	0.1	0.25	0	0	0	0	0	0	0	0	0		0.15	0.2	0.3	0	0	0	0.1	0.15	0.2	0.25	0.4	0.65							0	0	0	0.15	0.2	0.25	0.2	0.25	0.3	0	0	0
d2		0	0.25	0.3	0	0	0	0	0	0	0	0	0		0.15	0.2	0.3	0	0	0	0.1	0.15	0.2	0.3	0.4	0.45							0.15	0.2	0.25	0.15	0.2	0.25	0.2	0.3	0.4	0	0	0
d4		0	0.2	0.3	0.25	0.45	0.65	0.15	0.3	0.45	0	0	0		0.5	0.7	0.85	0.3	0.45	0.55	0.1	0.15	0.2	0	0	0							0	0	0	0.15	0.25	0.3	0	0	0	0	0	0
e6		0.35	0.5	0.7	0	0	0	0.3	0.5	0.65	0.4	0.5	0.6		0	0	0	0	0	0	0.15	0.2	0.25	0.15	0.25	0.5							0	0	0	0	0	0	0	0	0	0	0	0
g2		0	0.15	0.3	0	0	0	0	0	0	0	0	0		0	0	0	0	0	0	0.15	0.2	0.4	0	0	0							0	0	0	0	0	0	0	0	0	0	0	0
h3		0	0.15	0.25	0	0.25	0.3	0.2	0.3	0.4	0	0	0		0	0	0	0.3	0.5	0.6	0.2	0.3	0.4	0	0	0							0	0	0	0	0	0	0	0	0	0	0	0
h4		0	0	0	0	0	0	0	0	0	0	0	0		0	0	0	0	0	0	0.1	0.2	0.3	0	0	0							0	0	0	0	0	0	0	0	0	0	0	0
h7		0	0.2	0.35	0	0	0	0	0	0	0	0	0		0	0	0	0	0	0	0	0	0	0	0	0							0	0	0	0	0	0	0	0	0	0	0	0
h8		0	0.25	0.4	0	0	0	0	0	0	0	0	0		0	0	0	0	0	0	0	0	0	0	0	0							0	0	0	0	0	0	0	0	0	0	0	0
c3		0	0.1	0.25	0	0.1	0.2	0	0	0	0	0	0		0	0	0	0	0	0	0.1	0.15	0.2	0.35	0.55	0.6							0	0	0	0	0	0	0	0	0	0	0	0
f4		0.15	0.2	0.3	0	0	0	0	0	0	0	0	0		0	0	0	0	0	0	0	0	0	0	0	0							0	0	0	0.15	0.2	0.25	0	0	0	0.4	0.7	0.9
g3		0	0.2	0.3	0	0.15	0.2	0	0	0	0.15	0.3	0.4		0.1	0.15	0.2	0.1	0.2	0.3	0.2	0.3	0.35	0.15	0.2	0.25							0	0	0	0.35	0.45	0.55	0	0	0	0	0	0
e7		0	0.25	0.35	0	0	0	0	0	0	0.15	0.2	0.25		0.15	0.25	0.35	0.2	0.4	0.5	0	0	0	0	0	0							0	0	0	0.2	0.35	0.4	0	0	0	0.5	0.7	0.9
h5		0	0.2	0.35	0	0	0	0	0	0	0	0	0		0	0	0	0	0	0	0	0	0	0	0	0							0	0	0	0	0	0	0	0	0	0	0	0
															4.3	6.9	9.05	5.85	8.75	10.85	6.9	9.55	11.9	5.35	8.95	11.15

## Sheet: 2.2.1-2.2.2
	2.2.1	2.2.2
e1	0.09	0.1
e2	0.106667	0.136667
e3	0.06	0.0866667
e4	0.04	0.1
e5	0.11	0.05
f3	0	0
h1	0	0
h6	0	0
	0.406667	0.473333
a1	0	0.115
b1	0.15	0.115
d1	0.09	0.095
f1	0.09	0.125
	0.33	0.45
a2	0	0
b2	0.0625	0.07
g1	0.05	0.1
h2	0.0675	0
	0.18	0.17
a3	0.05	0
a4	0.0375	0
a5	0.0625	0.045
b3	0.0375	0.0275
b4	0	0
b5	0.0775	0.035
c1	0.03	0.0375
d3	0.0825	0.075
f2	0.0725	0.03
f5	0.0425	0
	0.4925	0.25
c2	0.00333333	0.0433333
d2	0.015	0.0383333
d4	0.015	0
e6	0.02	0.03
g2	0.025	0
	0.0783333	0.111667
h3	0	0
h4	0	0
h7	0	0
h8	0	0
	0	0
c3	0.0075	0.025
h5	0	0
g3	0.0141667	0.01
	0.0216667	0.035
e7	0	0
f4	0	0
	1.50917	1.49
				2.2.1. INT	2.2.2. INT					2.2.1. INT	2.2.2. INT
			b1	0.15					b1	0.15		0.0993926
			e5	0.11					e5	0.11		0.0728879
			e2	0.106667					e2	0.106667		0.0706792
			e1	0.09					e2		0.136667	0.0917226
			f1	0.09					f1		0.125	0.0838926
			d1	0.09					a1		0.115	0.0771812
			d3	0.0825					b1		0.115	0.0771812
			b5	0.0775								0.329978	0.902915
			f2	0.0725								0.24296
			h2	0.0675
			b2	0.0625
			a5	0.0625
			e3	0.06
			g1	0.05
			a3	0.05
			f5	0.0425
			e4	0.04						0.366667	0.491667
			a4	0.0375
			b3	0.0375
			c1	0.03
			g3	0.0283333
			g2	0.025
			e6	0.02
			d2	0.015
			d4	0.015
			c3	0.015
			c2	0.00333333
			e2		0.136667
			f1		0.125
			a1		0.115
			b1		0.115
			e1		0.1
			e4		0.1
			g1		0.1
			d1		0.095
			e3		0.0866667
			d3		0.075
			b2		0.07
			suma		0.07
			e5		0.05
			c3		0.05
			a5		0.045
			c2		0.0433333
			d2		0.0383333
			c1		0.0375
			b5		0.035
			f2		0.03
			e6		0.03
			b3		0.0275
			g3		0.02

## Sheet: 2.1.2-2.1.1
	2.1.2. INT	2.1.1. INT
e1	0	0
e2	0.0433333	0.05
e3	0	0.0933333
e4	0.0666667	0.05
e5	0.143333	0.04
f3	0.0466667	0
h1	0.05	0.0466667
h6	0	0
	0.35	0.28
a1	0	0
b1	0.1	0.095
d1	0.21	0.21
f1	0	0
	0.31	0.305
a2	0	0
b2	0.0425	0.0425
g1	0	0
h2	0	0
	0.0425	0.0425
a3	0	0
a4	0.075	0.035
a5	0	0.0625
b3	0.1075	0
b4	0.0425	0
b5	0.1175	0
c1	0.035	0.0775
d3	0.1125	0.1025
f2	0.05	0.0325
f5	0.0525	0.07
	0.5925	0.38
c2	0	0.0216667
d2	0	0.0216667
d4	0.0433333	0.0683333
e6	0	0
g2	0	0
	0.0433333	0.111667
h3	0	0
h4	0	0
h7	0	0
h8	0	0
	0	0
c3	0	0
h5	0	0
g3	0.01	0.0075
	0.01	0.0075
e7	0.0183333	0.0125
f4	0	0
	1.36667	1.13917
						2.1.2. INT	2.1.1. INT				2.1.2. INT	2.1.1. INT				2.1.2. INT	2.1.1. INT
					d1	0.21				d1	0.153659				d1	0.21
					e5	0.143333				e5	0.104878				e5	0.143333
					b5	0.1175				b5	0.0859756				b5	0.1175
					d3	0.1125				d3	0.0823171				d3	0.1125
					b3	0.1075				b3	0.0786585		0.505488		b3	0.1075		0.690833
					b1	0.1				d1		0.184345			d1		0.21
					a4	0.075				d3		0.0899781			d3		0.1025
					e4	0.0666667				b1		0.0899781			b1		0.095
					f5	0.0525				e3		0.0833943			e3		0.0933333
					h1	0.05				c1		0.0819312			c1		0.0775
					f2	0.05
					f3	0.0466667							0.529627					0.578333
					e2	0.0433333										0.690833	0.578333
					d4	0.0433333
					b2	0.0425
					b4	0.0425
					c1	0.035
					e7	0.0183333
					g3	0.01
					d1		0.21
					d3		0.1025
					b1		0.095
					e3		0.0933333
					c1		0.0775
					f5		0.07
					d4		0.0683333
					a5		0.0625
					e2		0.05
					e4		0.05
					h1		0.0466667
					b2		0.0425
					e5		0.04
					a4		0.035
					f2		0.0325
					c2		0.0216667
					d2		0.0216667
					g3		0.0075
					e7		0.0125
						1.36667	1.13917
