# Supplementary material for: Searching for synergy from a combination of heterogeneous business models: measurement and assessment from the Polish software industry
Source: Heliyon. 2019 Jul 8;5(7):e01970. doi: 10.1016/j.heliyon.2019.e01970 (PMC6617106; doi:10.1016/j.heliyon.2019.e01970)
Supplement: Operating process of the INT [file mmc4.xlsx]

## Sheet: FSAW 2.2.2_obj.VAR
				Perspektywa Rynek/klient																			Perspektywa finansowa					Perspektywa rozwoju
			1.1.1	2.2.2	wyniki obserwacji 2.1.2	Wyniki obserwacji 2.2.1.	2.2.2	Max value	2.2.2	2.2.2	2.2.2	Znormalizowane oceny	Znormalizowane oceny		2.2.2	1.1.2	1.2.1	1.2.2		2.2.2	2.2.2	2.2.2	3.1.1	3.1.2	3.2.1	3.2.2		4.1.1	4.1.2	4.2.1	4.2.2			2.2.2
	b1		1.25	3	0	0	3	3	0.35	0.55	0.8	0.3	0.3		0.2	#REF!	#REF!	#REF!		0.07	0.11	0.16	1	0	0	0	1	1	1	0	0	2		0.113333
	c1			2	1	1	2	2	0.3	0.45	0.5	0.4	0.4		0.2	#REF!	#REF!	#REF!		0.06	0.09	0.1	0	2	1	0	3	0	1	1	0	2		0.0833333
	e3			2	3	3	2	3	0.15	0.25	0.35	0.3	0.3		0.2	#REF!	#REF!	#REF!		0.03	0.05	0.07	1	1	0	0	2	0	0	2	1	3		0.05
	e4			1	0	0	1	3	0.3	0.45	0.6	0.25	0.25		0.2	#REF!	#REF!	#REF!		0.06	0.09	0.12	1	3	3	0	7	1	3	2	0	6		0.09
	g5			2	1	1	2	2	0.45	0.55	0.6	0.5	0.5		0.2	#REF!	#REF!	#REF!		0.09	0.11	0.12	3	2	0	0	5	1	2	1	3	7		0.106667	0
	total														0.2	#REF!	#REF!	#REF!		0.31	0.45	0.57												0.443333	0.443333
	a1		1.25	1	0	0	1	1	0.2	0.3	0.35	#REF!			0.3	#REF!	#REF!	#REF!		0.06	0.09	0.105	2	0	0	0	2	0	0	0	0	0		0.085
	a5			0	0	0	0	3	0.1	0.15	0.3	#REF!			0.3	#REF!	#REF!	#REF!		0.03	0.045	0.09	1	2	0	0	3	0	1	0	0	1		0.055
	d1			2	0	0	2	2	0.3	0.4	0.55	#REF!			0.3	#REF!	#REF!	#REF!		0.09	0.12	0.165	1	3	0	0	4	0	2	1	1	4		0.125
	d2		#REF!	2	0	0	2	2	0.1	0.35	0.5	#REF!			0.3	#REF!	#REF!	#REF!		0.03	0.105	0.15	1	1	1	0	3	1	1	0	2	4		0.095
	f1			3	2	2	3	3	0.4	0.65	0.85				0.3					0.12	0.195	0.255												0.19
	f5			3	0	0	3	3	0.45	0.6	0.8				0.3					0.135	0.18	0.24												0.185
	h1			0	0	0	0	0	0	0	0				0.3					0	0	0												0
	total														0.3	#REF!	#REF!	#REF!		0.465	0.735	1.005												0.735	0.735
	a3		0.25	0	0	0	0	2	0	0	0	#REF!			0.15	#REF!	#REF!	#REF!		0	0	0	1	1	0	0	2	0	0	1	0	1		0
	a4			0	0	0	0	2	0.1	0.15	0.2	#REF!			0.15	#REF!	#REF!	#REF!		0.015	0.0225	0.03	2	3	0	0	5	0	0	2	0	2		0.0225
	e1			0	2	2	0	2	0.2	0.25	0.35	#REF!			0.15	#REF!	#REF!	#REF!		0.03	0.0375	0.0525	0	2	3	1	6	1	0	0	0	1		0.04
	e2		#REF!	1	2	2	1	2	0.2	0.25	0.4	0			0.15	0	0	0		0.03	0.0375	0.06	2	0	0	0	2	0	0	0	0	0		0.0425
	g1			0	0	0	0	1	0	0	0				0.15					0	0	0												0
	total														0.15	#REF!	#REF!	#REF!		0.075	0.0975	0.1425												0.105	0.105
	a2		1.1	1	1	1	1	3	0.2	0.25	0.3	#REF!			0.15	#REF!	#REF!	#REF!		0.03	0.0375	0.045	1	0	0	0	1	0	0	0	0	0		0.0375
	b4			2	0	0	2	2	0.3	0.55	0.8	#REF!			0.15	#REF!	#REF!	#REF!		0.045	0.0825	0.12	3	2	1	0	6	0	1	2	0	3		0.0825
	e5			1	1	1	1	1	0.15	0.25	0.3	#REF!			0.15	#REF!	#REF!	#REF!		0.0225	0.0375	0.045	2	1	0	0	3	0	2	1	0	3		0.035
	f2			2	3	3	2	3	0.3	0.5	0.65	#REF!			0.15	#REF!	#REF!	#REF!		0.045	0.075	0.0975	1	2	0	0	3	0	2	1	3	6		0.0725
	f3			1	2	2	1	2	0.25	0.3	0.45	#REF!			0.15	#REF!	#REF!	#REF!		0.0375	0.045	0.0675	0	1	0	0	1	0	0	0	0	0		0.05
	g2			2	0	0	2	2	0.15	0.2	0.3	#REF!			0.15	#REF!	#REF!	#REF!		0.0225	0.03	0.045	2	3	1	0	6	0	0	1	0	1		0.0325
	g3			2	0	0	2	2	0.2	0.3	0.4	#REF!			0.15	#REF!	#REF!	#REF!		0.03	0.045	0.06	0	2	0	0	2	0	0	1	0	1		0.045
	total														0.15	#REF!	#REF!	#REF!		0.2325	0.3525	0.48												0.355	0.355
	b2		0.4	1	0	0	1	2	0.15	0.35	0.4	0			0.1	0	0	0		0.015	0.035	0.04	0	0	0	0	0	0	0	0	0	0		0.03
	b3			0	0	0	0	2	0	0	0	#REF!			0.1	#REF!	#REF!	#REF!		0	0	0	0	1	0	0	1	1	1	0	0	2		0
	b5			0	0	0	0	1	0.2	0.3	0.4	#REF!			0.1	#REF!	#REF!	#REF!		0.02	0.03	0.04	0	1	0	0	1	1	2	0	0	3		0.03
	d3			1	0	0	1	1	0.2	0.4	0.5	#REF!			0.1	#REF!	#REF!	#REF!		0.02	0.04	0.05	0	0	0	0	0	2	2	0	0	4		0.0366667
	e7		#REF!	0	1	1	0	1	0	0	0	0			0.1	0	0	0		0	0	0	0	0	1	1	2	0	0	0	0	0		0
	f4			0	0	0	0	2	0.1	0.15	0.2				0.1					0.01	0.015	0.02												0.015
	f6			0	2	2	0	2	0	0	0				0.1					0	0	0												0
	g4			1	0	0	1	1	0	0	0				0.1					0	0	0												0
	h3		0.5	1	0	0	1	1	0.15	0.3	0.35	0			0.1	0	0	0		0.015	0.03	0.035	3	1	1	1	6	0	0	0	0	0		0.0266667
	total														0.1	#REF!	#REF!	#REF!		0.08	0.15	0.185												0.138333	0.138333
	h2		0.75	1	0	0	1	1	0.15	0.2	0.25	0			0	0	0	0		0	0	0	0	2	3	0	5	0	0	0	0	0		0
	h4			1	0	0	1	1	0	0	0	0			0	0	0	0		0	0	0	2	0	1	1	4	0	0	0	0	0		0
	h5			1	0	0	1	1	0	0	0	0			0	0	0	0		0	0	0	0	2	1	0	3	0	0	0	0	0		0
	h6		#REF!	0	0	0	0	0	0	0	0	0			0	0	0	0		0	0	0	0	0	0	0	0	0	0	0	0	0		0
	total														0	0	0	0		0	0	0												0	0
	c2		0.666667	1	2	2	1	2	0.1	0.15	0.2	0			0.05	0	0	0		0.005	0.0075	0.01	0	0	0	0	0	2	2	0	3	7		0.0075
	d4			1	2	2	1	2	0.1	0.15	0.2	#REF!			0.05	#REF!	#REF!	#REF!		0.005	0.0075	0.01	0	1	1	0	2	0	3	0	0	3		0.0075
	total														0.05	#REF!	#REF!	#REF!		0.01	0.015	0.02												0.015	0.015
	e6		#REF!	0	1	1	0	2	0.1	0.2	0.25	#REF!			0.05	#REF!	#REF!	#REF!		0.005	0.01	0.0125	0	0	0	0	0	0	0	0	0	0		0.00916667
			#REF!	42	25	25	42	71	6.3	9.7	12.85				1	#REF!	#REF!	#REF!		1.1775	1.81	2.415	14	19	10	3	46	6	15	6	6	33
													#REF!			3	2	min			1.80083													1.80083	1.80083
					3	min
				2.2.1	2.1.2	2.2.1	2.2.2
				0.894167	1.29667	#REF!	1.80083

## Sheet: FSAW 2.2.1_obj.VAR
				Perspektywa Rynek/klient																			Perspektywa finansowa					Perspektywa rozwoju
			1.1.1	2.2.1	wyniki obserwacji 2.1.2	Wyniki obserwacji 2.2.1.	Wyniki obserwacji 2.2.2	Max value	2.2.1	2.2.1	2.2.1	Znormalizowane oceny	Znormalizowane oceny		2.2.1	1.1.2	1.2.1	1.2.2		2.2.1	2.2.1	2.2.1	3.1.1	3.1.2	3.2.1	3.2.2		4.1.1	4.1.2	4.2.1	4.2.2			2.2.1
	b1		0.625	0	0	0	0	3	0	0	0	0.3	0.3		0.2	#REF!	#REF!	#REF!		0	0	0	1	0	0	0	1	1	1	0	0	2		0
	c1			1	1	1	1	2	0.2	0.3	0.35	0.4	0.4		0.2	#REF!	#REF!	#REF!		0.04	0.06	0.07	0	2	1	0	3	0	1	1	0	2		0.0566667
	e3			3	3	3	3	3	0.35	0.4	0.45	0.3	0.3		0.2	#REF!	#REF!	#REF!		0.07	0.08	0.09	1	1	0	0	2	0	0	2	1	3		0.08
	e4			0	0	0	0	3	0	0	0	0.25	0.25		0.2	#REF!	#REF!	#REF!		0	0	0	1	3	3	0	7	1	3	2	0	6		0
	g5			1	1	1	1	2	0.15	0.2	0.25	0.5	0.5		0.2	#REF!	#REF!	#REF!		0.03	0.04	0.05	3	2	0	0	5	1	2	1	3	7		0.04
	total														0.2	#REF!	#REF!	#REF!		0.14	0.18	0.21												0.176667	0.176667
	a1		0	0	0	0	0	1	0	0	0	#REF!			0.3	#REF!	#REF!	#REF!		0	0	0	2	0	0	0	2	0	0	0	0	0		0
	a5			0	0	0	0	3	0.15	0.2	0.25	#REF!			0.3	#REF!	#REF!	#REF!		0.045	0.06	0.075	1	2	0	0	3	0	1	0	0	1		0.06
	d1			0	0	0	0	2	0.1	0.15	0.2	#REF!			0.3	#REF!	#REF!	#REF!		0.03	0.045	0.06	1	3	0	0	4	0	2	1	1	4		0.045
	d2		#REF!	0	0	0	0	2	0	0	0	#REF!			0.3	#REF!	#REF!	#REF!		0	0	0	1	1	1	0	3	1	1	0	2	4		0
	f1			2	2	2	2	3	0.4	0.55	0.65				0.3					0.12	0.165	0.195												0.16
	f5			0	0	0	0	3	0	0	0				0.3					0	0	0												0
	h1			0	0	0	0	0	0	0	0				0.3					0	0	0												0
	total														0.3	#REF!	#REF!	#REF!		0.195	0.27	0.33												0.265	0.265
	a3		1	0	0	0	0	2	0	0	0	#REF!			0.15	#REF!	#REF!	#REF!		0	0	0	1	1	0	0	2	0	0	1	0	1		0
	a4			0	0	0	0	2	0.15	0.2	0.25	#REF!			0.15	#REF!	#REF!	#REF!		0.0225	0.03	0.0375	2	3	0	0	5	0	0	2	0	2		0.03
	e1			2	2	2	2	2	0.2	0.35	0.4	#REF!			0.15	#REF!	#REF!	#REF!		0.03	0.0525	0.06	0	2	3	1	6	1	0	0	0	1		0.0475
	e2		#REF!	2	2	2	2	2	0.3	0.35	0.4	0			0.15	0	0	0		0.045	0.0525	0.06	2	0	0	0	2	0	0	0	0	0		0.0525
	g1			0	0	0	0	1	0	0	0				0.15					0	0	0												0
	total														0.15	#REF!	#REF!	#REF!		0.0975	0.135	0.1575												0.13	0.13
	a2		0.7	1	1	1	1	3	0.25	0.35	0.4	#REF!			0.15	#REF!	#REF!	#REF!		0.0375	0.0525	0.06	1	0	0	0	1	0	0	0	0	0		0.05
	b4			0	0	0	0	2	0	0	0	#REF!			0.15	#REF!	#REF!	#REF!		0	0	0	3	2	1	0	6	0	1	2	0	3		0
	e5			1	1	1	1	1	0	0	0	#REF!			0.15	#REF!	#REF!	#REF!		0	0	0	2	1	0	0	3	0	2	1	0	3		0
	f2			3	3	3	3	3	0.45	0.6	0.7	#REF!			0.15	#REF!	#REF!	#REF!		0.0675	0.09	0.105	1	2	0	0	3	0	2	1	3	6		0.0875
	f3			2	2	2	2	2	0.35	0.45	0.55	#REF!			0.15	#REF!	#REF!	#REF!		0.0525	0.0675	0.0825	0	1	0	0	1	0	0	0	0	0		0.0675
	g2			0	0	0	0	2	0	0	0	#REF!			0.15	#REF!	#REF!	#REF!		0	0	0	2	3	1	0	6	0	0	1	0	1		0
	g3			0	0	0	0	2	0	0	0	#REF!			0.15	#REF!	#REF!	#REF!		0	0	0	0	2	0	0	2	0	0	1	0	1		0
	total														0.15	#REF!	#REF!	#REF!		0.1575	0.21	0.2475												0.205	0.205
	b2		0.2	0	0	0	0	2	0.15	0.25	0.35	0			0.1	0	0	0		0.015	0.025	0.035	0	0	0	0	0	0	0	0	0	0		0.025
	b3			0	0	0	0	2	0	0	0	#REF!			0.1	#REF!	#REF!	#REF!		0	0	0	0	1	0	0	1	1	1	0	0	2		0
	b5			0	0	0	0	1	0.1	0.15	0.2	#REF!			0.1	#REF!	#REF!	#REF!		0.01	0.015	0.02	0	1	0	0	1	1	2	0	0	3		0.015
	d3			0	0	0	0	1	0	0	0	#REF!			0.1	#REF!	#REF!	#REF!		0	0	0	0	0	0	0	0	2	2	0	0	4		0
	e7		#REF!	1	1	1	1	1	0.1	0.15	0.2	0			0.1	0	0	0		0.01	0.015	0.02	0	0	1	1	2	0	0	0	0	0		0.015
	f4			0	0	0	0	2	0	0	0				0.1					0	0	0												0
	f6			2	2	2	2	2	0.15	0.2	0.25				0.1					0.015	0.02	0.025												0.02
	g4			0	0	0	0	1	0	0	0				0.1					0	0	0												0
	h3		0	0	0	0	0	1	0	0	0	0			0.1	0	0	0		0	0	0	3	1	1	1	6	0	0	0	0	0		0
	total														0.1	#REF!	#REF!	#REF!		0.05	0.075	0.1												0.075	0.075
	h2		0	0	0	0	0	1	0	0	0	0			0	0	0	0		0	0	0	0	2	3	0	5	0	0	0	0	0		0
	h4			0	0	0	0	1	0	0	0	0			0	0	0	0		0	0	0	2	0	1	1	4	0	0	0	0	0		0
	h5			0	0	0	0	1	0	0	0	0			0	0	0	0		0	0	0	0	2	1	0	3	0	0	0	0	0		0
	h6		#REF!	0	0	0	0	0	0	0	0	0			0	0	0	0		0	0	0	0	0	0	0	0	0	0	0	0	0		0
	total														0	0	0	0		0	0	0												0	0
	c2		1.66667	2	2	2	2	2	0.3	0.4	0.4	0			0.05	0	0	0		0.015	0.02	0.02	0	0	0	0	0	2	2	0	3	7		0.0183333
	d4			2	2	2	2	2	0.25	0.35	0.4	#REF!			0.05	#REF!	#REF!	#REF!		0.0125	0.0175	0.02	0	1	1	0	2	0	3	0	0	3		0.0166667
	total														0.05	#REF!	#REF!	#REF!		0.0275	0.0375	0.04												0.035	0.035
	e6		#REF!	1	1	1	1	2	0.1	0.15	0.2	#REF!			0.05	#REF!	#REF!	#REF!		0.005	0.0075	0.01	0	0	0	0	0	0	0	0	0	0		0.0075
			#REF!	25	25	25	25	71	4.1	5.6	6.65				1	#REF!	#REF!	#REF!		0.6725	0.915	1.095	14	19	10	3	46	6	15	6	6	33
													#REF!			3	2	min			0.894167													0.894167	0.894167
					3	min
				2.2.1	2.1.2	2.2.1	2.2.2
				0.894167	1.29667	#REF!	1.80083

## Sheet: FSAW 2.1.2_obj.VAR
				Perspektywa Rynek/klient																			Perspektywa finansowa					Perspektywa rozwoju
			1.1.1	Wyniki obserwacji 2.1.1	2.1.2	Wyniki obserwacji 2.2.1.	Wyniki obserwacji 2.2.2	Max value	2.1.2	2.1.2	2.1.2	Znormalizowane oceny	Znormalizowane oceny		2.1.2	1.1.2	1.2.1	1.2.2		2.1.2	2.1.2	2.1.2	3.1.1	3.1.2	3.2.1	3.2.2		4.1.1	4.1.2	4.2.1	4.2.2			2.1.2
	b1		0.625	0	1	0	3	3	0.2	0.4	0.5	0.3	0.3		0.2	#REF!	#REF!	#REF!		0.04	0.08	0.1	1	0	0	0	1	1	1	0	0	2		0.0733333
	c1			2	0	1	2	2	0.1	0.15	0.2	0.4	0.4		0.2	#REF!	#REF!	#REF!		0.02	0.03	0.04	0	2	1	0	3	0	1	1	0	2		0.03
	e3			1	0	3	2	3	0.15	0.2	0.25	0.3	0.3		0.2	#REF!	#REF!	#REF!		0.03	0.04	0.05	1	1	0	0	2	0	0	2	1	3		0.04
	e4			2	3	0	1	3	0.35	0.5	0.7	0.25	0.25		0.2	#REF!	#REF!	#REF!		0.07	0.1	0.14	1	3	3	0	7	1	3	2	0	6		0.103333
	g5			0	0	1	2	2	0.2	0.3	0.4	0.5	0.5		0.2	#REF!	#REF!	#REF!		0.04	0.06	0.08	3	2	0	0	5	1	2	1	3	7		0.06
	total														0.2	#REF!	#REF!	#REF!		0.2	0.31	0.41												0.306667	0.306667
	a1		0.25	1	0	0	1	1	0	0	0	#REF!			0.3	#REF!	#REF!	#REF!		0	0	0	2	0	0	0	2	0	0	0	0	0		0
	a5			0	3	0	0	3	0.3	0.5	0.6	#REF!			0.3	#REF!	#REF!	#REF!		0.09	0.15	0.18	1	2	0	0	3	0	1	0	0	1		0.14
	d1			0	0	0	2	2	0.15	0.2	0.3	#REF!			0.3	#REF!	#REF!	#REF!		0.045	0.06	0.09	1	3	0	0	4	0	2	1	1	4		0.065
	d2		#REF!	0	2	0	2	2	0.25	0.35	0.5	#REF!			0.3	#REF!	#REF!	#REF!		0.075	0.105	0.15	1	1	1	0	3	1	1	0	2	4		0.11
	f1			3	1	2	3	3	0.2	0.35	0.5				0.3					0.06	0.105	0.15												0.105
	f5			1	1	0	3	3	0.15	0.2	0.25				0.3					0.045	0.06	0.075												0.06
	h1			0	0	0	0	0	0	0	0				0.3					0	0	0												0
	total														0.3	#REF!	#REF!	#REF!		0.315	0.48	0.645												0.48	0.48
	a3		2	2	0	0	0	2	0.15	0.2	0.25	#REF!			0.15	#REF!	#REF!	#REF!		0.0225	0.03	0.0375	1	1	0	0	2	0	0	1	0	1		0.03
	a4			2	0	0	0	2	0.2	0.3	0.4	#REF!			0.15	#REF!	#REF!	#REF!		0.03	0.045	0.06	2	3	0	0	5	0	0	2	0	2		0.045
	e1			2	0	2	0	2	0	0	0	#REF!			0.15	#REF!	#REF!	#REF!		0	0	0	0	2	3	1	6	1	0	0	0	1		0
	e2		#REF!	2	0	2	1	2	0	0	0	0			0.15	0	0	0		0	0	0	2	0	0	0	2	0	0	0	0	0		0
	g1			1	0	0	0	1	0.15	0.25	0.3				0.15					0.0225	0.0375	0.045												0.035
	total														0.15	#REF!	#REF!	#REF!		0.075	0.1125	0.1425												0.11	0.11
	a2		0.8	3	1	1	1	3	0.35	0.45	0.6	#REF!			0.15	#REF!	#REF!	#REF!		0.0525	0.0675	0.09	1	0	0	0	1	0	0	0	0	0		0.07
	b4			0	0	0	2	2	0	0	0	#REF!			0.15	#REF!	#REF!	#REF!		0	0	0	3	2	1	0	6	0	1	2	0	3		0
	e5			0	0	1	1	1	0	0	0	#REF!			0.15	#REF!	#REF!	#REF!		0	0	0	2	1	0	0	3	0	2	1	0	3		0
	f2			2	0	3	2	3	0.15	0.2	0.25	#REF!			0.15	#REF!	#REF!	#REF!		0.0225	0.03	0.0375	1	2	0	0	3	0	2	1	3	6		0.03
	f3			1	2	2	1	2	0.15	0.2	0.25	#REF!			0.15	#REF!	#REF!	#REF!		0.0225	0.03	0.0375	0	1	0	0	1	0	0	0	0	0		0.03
	g2			1	0	0	2	2	0.15	0.25	0.4	#REF!			0.15	#REF!	#REF!	#REF!		0.0225	0.0375	0.06	2	3	1	0	6	0	0	1	0	1		0.04
	g3			1	0	0	2	2	0.15	0.25	0.35	#REF!			0.15	#REF!	#REF!	#REF!		0.0225	0.0375	0.0525	0	2	0	0	2	0	0	1	0	1		0.0375
	total														0.15	#REF!	#REF!	#REF!		0.1425	0.2025	0.2775												0.2075	0.2075
	b2		1	2	1	0	1	2	0.3	0.4	0.5	0			0.1	0	0	0		0.03	0.04	0.05	0	0	0	0	0	0	0	0	0	0		0.04
	b3			2	0	0	0	2	0.15	0.3	0.4	#REF!			0.1	#REF!	#REF!	#REF!		0.015	0.03	0.04	0	1	0	0	1	1	1	0	0	2		0.0283333
	b5			0	1	0	0	1	0.15	0.2	0.25	#REF!			0.1	#REF!	#REF!	#REF!		0.015	0.02	0.025	0	1	0	0	1	1	2	0	0	3		0.02
	d3			1	0	0	1	1	0	0	0	#REF!			0.1	#REF!	#REF!	#REF!		0	0	0	0	0	0	0	0	2	2	0	0	4		0
	e7		#REF!	0	0	1	0	1	0.15	0.3	0.4	0			0.1	0	0	0		0.015	0.03	0.04	0	0	1	1	2	0	0	0	0	0		0.0283333
	f4			0	2	0	0	2	0.3	0.4	0.5				0.1					0.03	0.04	0.05												0.04
	f6			0	0	2	0	2	0	0	0				0.1					0	0	0												0
	g4			0	0	0	1	1	0	0	0				0.1					0	0	0												0
	h3		0	0	0	0	1	1	0	0	0	0			0.1	0	0	0		0	0	0	3	1	1	1	6	0	0	0	0	0		0
	total														0.1	#REF!	#REF!	#REF!		0.105	0.16	0.205												0.156667	0.156667
	h2		0	0	0	0	1	1	0.15	0.2	0.25	0			0	0	0	0		0	0	0	0	2	3	0	5	0	0	0	0	0		0
	h4			0	0	0	1	1	0	0	0	0			0	0	0	0		0	0	0	2	0	1	1	4	0	0	0	0	0		0
	h5			0	0	0	1	1	0	0	0	0			0	0	0	0		0	0	0	0	2	1	0	3	0	0	0	0	0		0
	h6		#REF!	0	0	0	0	0	0	0	0	0			0	0	0	0		0	0	0	0	0	0	0	0	0	0	0	0	0		0
	total														0	0	0	0		0	0	0												0	0
	c2		1.33333	1	0	2	1	2	0	0	0	0			0.05	0	0	0		0	0	0	0	0	0	0	0	2	2	0	3	7		0
	d4			2	0	2	1	2	0.15	0.25	0.3	#REF!			0.05	#REF!	#REF!	#REF!		0.0075	0.0125	0.015	0	1	1	0	2	0	3	0	0	3		0.0116667
	total														0.05	#REF!	#REF!	#REF!		0.0075	0.0125	0.015												0.0116667	0.0116667
	e6		#REF!	1	2	1	0	2	0.35	0.45	0.65	#REF!			0.05	#REF!	#REF!	#REF!		0.0175	0.0225	0.0325	0	0	0	0	0	0	0	0	0	0		0.0241667
			#REF!	35	18	25	42	71	4.85	7.3	9.6				1	#REF!	#REF!	#REF!		0.8625	1.3	1.7275	14	19	10	3	46	6	15	6	6	33
													#REF!			3	2	min			1.29667													1.29667	1.29667
				MAX		min
				1.1.1	2.1.2	1.2.1	1.2.2
				1.29667	1.29667	#REF!	#REF!
				max		min	3

## Sheet: FSAW 2.1.1_obj.VAR
				Perspektywa Rynek/klient																			Perspektywa finansowa					Perspektywa rozwoju
																																					0.2
		INT_objective AVR	1.1.1	2.1.1	2.1.2	2.2.1.	2.2.2	Max value	2.1.1	2.1.1	2.1.1	Znormalizowane oceny	Znormalizowane oceny		2.1.1	1.1.2	1.2.1	1.2.2		2.1.1	2.1.1	2.1.1	3.1.1	3.1.2	3.2.1	3.2.2		4.1.1	4.1.2	4.2.1	4.2.2			2.1.1			0.3
	b1	0	0.625	0	1	0	3	3	0	0	0	0.3	0.3		0.2	#REF!	#REF!	#REF!		0	0	0	1	0	0	0	1	1	1	0	0	2		0			0.15
	c1	0		2	0	1	2	2	0.45	0.55	0.65	0.4	0.4		0.2	#REF!	#REF!	#REF!		0.09	0.11	0.13	0	2	1	0	3	0	1	1	0	2		0.11	o		0.15
	e3	0		1	0	3	2	3	0.15	0.2	0.3	0.3	0.3		0.2	#REF!	#REF!	#REF!		0.03	0.04	0.06	1	1	0	0	2	0	0	2	1	3		0.0433333			0.1
	e4	0		2	3	0	1	3	0.3	0.4	0.45	0.25	0.25		0.2	#REF!	#REF!	#REF!		0.06	0.08	0.09	1	3	3	0	7	1	3	2	0	6		0.0766667			0
	g5	0		0	0	1	2	2	0.15	0.3	0.4	0.5	0.5		0.2	#REF!	#REF!	#REF!		0.03	0.06	0.08	3	2	0	0	5	1	2	1	3	7		0.0566667			0.1
	total														0.2	#REF!	#REF!	#REF!		0.21	0.29	0.36												0.286667	0.286667		0
	a1		0.25	1	0	0	1	1	0.3	0.45	0.55	#REF!			0.3	#REF!	#REF!	#REF!		0.09	0.135	0.165	2	0	0	0	2	0	0	0	0	0		0.13			1
	a5			0	3	0	0	3	0.15	0.25	0.35	#REF!			0.3	#REF!	#REF!	#REF!		0.045	0.075	0.105	1	2	0	0	3	0	1	0	0	1		0.075
	d1			0	0	0	2	2	0	0	0	#REF!			0.3	#REF!	#REF!	#REF!		0	0	0	1	3	0	0	4	0	2	1	1	4		0
	d2		#REF!	0	2	0	2	2	0	0	0	#REF!			0.3	#REF!	#REF!	#REF!		0	0	0	1	1	1	0	3	1	1	0	2	4		0
	f1			3	1	2	3	3	0.45	0.65	0.8				0.3					0.135	0.195	0.24												0.19
	f5			1	1	0	3	3	0.3	0.5	0.7				0.3					0.09	0.15	0.21												0.15
	h1			0	0	0	0	0	0	0	0				0.3					0	0	0												0
	total														0.3	#REF!	#REF!	#REF!		0.36	0.555	0.72												0.545	0.545
	a3		2	2	0	0	0	2	0.25	0.4	0.55	#REF!			0.15	#REF!	#REF!	#REF!		0.0375	0.06	0.0825	1	1	0	0	2	0	0	1	0	1		0.06
	a4			2	0	0	0	2	0.3	0.45	0.5	#REF!			0.15	#REF!	#REF!	#REF!		0.045	0.0675	0.075	2	3	0	0	5	0	0	2	0	2		0.0625
	e1			2	0	2	0	2	0.15	0.25	0.3	#REF!			0.15	#REF!	#REF!	#REF!		0.0225	0.0375	0.045	0	2	3	1	6	1	0	0	0	1		0.035
	e2		#REF!	2	0	2	1	2	0.15	0.2	0.3	0			0.15	0	0	0		0.0225	0.03	0.045	2	0	0	0	2	0	0	0	0	0		0.0325
	g1			1	0	0	0	1	0.15	0.2	0.25				0.15					0.0225	0.03	0.0375												0.03
	total														0.15	#REF!	#REF!	#REF!		0.15	0.225	0.285												0.22	0.22
	a2		0.8	3	1	1	1	3	0.4	0.55	0.7	#REF!			0.15	#REF!	#REF!	#REF!		0.06	0.0825	0.105	1	0	0	0	1	0	0	0	0	0		0.0825
	b4			0	0	0	2	2	0.15	0.25	0.3	#REF!			0.15	#REF!	#REF!	#REF!		0.0225	0.0375	0.045	3	2	1	0	6	0	1	2	0	3		0.035
	e5			0	0	1	1	1	0	0	0	#REF!			0.15	#REF!	#REF!	#REF!		0	0	0	2	1	0	0	3	0	2	1	0	3		0
	f2			2	0	3	2	3	0.4	0.6	0.8	#REF!			0.15	#REF!	#REF!	#REF!		0.06	0.09	0.12	1	2	0	0	3	0	2	1	3	6		0.09
	f3			1	2	2	1	2	0.25	0.35	0.4	#REF!			0.15	#REF!	#REF!	#REF!		0.0375	0.0525	0.06	0	1	0	0	1	0	0	0	0	0		0.05
	g2			1	0	0	2	2	0.25	0.35	0.45	#REF!			0.15	#REF!	#REF!	#REF!		0.0375	0.0525	0.0675	2	3	1	0	6	0	0	1	0	1		0.0525
	g3			1	0	0	2	2	0.25	0.3	0.4	#REF!			0.15	#REF!	#REF!	#REF!		0.0375	0.045	0.06	0	2	0	0	2	0	0	1	0	1		0.0475
	total														0.15	#REF!	#REF!	#REF!		0.255	0.36	0.4575												0.3575	0.3575
	b2		1	2	1	0	1	2	0.35	0.5	0.65	0			0.1	0	0	0		0.035	0.05	0.065	0	0	0	0	0	0	0	0	0	0		0.05
	b3			2	0	0	0	2	0.4	0.55	0.65	#REF!			0.1	#REF!	#REF!	#REF!		0.04	0.055	0.065	0	1	0	0	1	1	1	0	0	2		0.0533333
	b5			0	1	0	0	1	0	0	0	#REF!			0.1	#REF!	#REF!	#REF!		0	0	0	0	1	0	0	1	1	2	0	0	3		0
	d3			1	0	0	1	1	0.25	0.35	0.5	#REF!			0.1	#REF!	#REF!	#REF!		0.025	0.035	0.05	0	0	0	0	0	2	2	0	0	4		0.0366667
	e7		#REF!	0	0	1	0	1	0	0	0	0			0.1	0	0	0		0	0	0	0	0	1	1	2	0	0	0	0	0		0
	f4			0	2	0	0	2	0	0	0				0.1					0	0	0												0
	f6			0	0	2	0	2	0	0	0				0.1					0	0	0												0
	g4			0	0	0	1	1	0	0	0				0.1					0	0	0												0
	h3		0	0	0	0	1	1	0.15	0.2	0.25	0			0.1	0	0	0		0.015	0.02	0.025	3	1	1	1	6	0	0	0	0	0		0.02
	total														0.1	#REF!	#REF!	#REF!		0.115	0.16	0.205												0.16	0.16
	h2		0	0	0	0	1	1	0.15	0.3	0.3	0			0	0	0	0		0	0	0	0	2	3	0	5	0	0	0	0	0		0
	h4			0	0	0	1	1	0	0	0	0			0	0	0	0		0	0	0	2	0	1	1	4	0	0	0	0	0		0
	h5			0	0	0	1	1	0	0	0	0			0	0	0	0		0	0	0	0	2	1	0	3	0	0	0	0	0		0
	h6		#REF!	0	0	0	0	0	0	0	0	0			0	0	0	0		0	0	0	0	0	0	0	0	0	0	0	0	0		0
	total														0	0	0	0		0	0	0												0	0
	c2		1.33333	1	0	2	1	2	0.35	0.45	0.55	0			0.05	0	0	0		0.0175	0.0225	0.0275	0	0	0	0	0	2	2	0	3	7		0.0225
	d4			2	0	2	1	2	0.3	0.4	0.5	#REF!			0.05	#REF!	#REF!	#REF!		0.015	0.02	0.025	0	1	1	0	2	0	3	0	0	3		0.02
	total														0.05	#REF!	#REF!	#REF!		0.0325	0.0425	0.0525												0.0425	0.0425
	e6		#REF!	1	2	1	0	2	0.15	0.2	0.25	#REF!			0.05	#REF!	#REF!	#REF!		0.0075	0.01	0.0125	0	0	0	0	0	0	0	0	0	0		0.01
		RAZEM	#REF!	35	18	25	42	71	6.9	9.95	12.55				1	#REF!	#REF!	#REF!		1.13	1.6425	2.0925	14	19	10	3	46	6	15	6	6	33
													#REF!			3	2	min			1.62167													1.62167	1.62167
				VAR objectives
				2.1.1	2.1.2	2.2.1	2.2.2
		Rozmyta użyteczność wariantu		1.62167	1.29667	0.894167	1.80083	5.61333

## Sheet: VAR
			1.1.1	1.1.2	1.2.1	1.2.2		2.1.1	2.1.2	2.2.1	2.2.2							3.1.1	3.1.2	3.2.1	3.2.2
6	b1		1	1	3	2		0	1	0	3	4					0	1	3	1	1
11	c1		3	3	2	3		2	0	1	2	5					0	0	0	1	0
19	e3		3	2	2	2		1	0	3	2	6					0	1	3	1	0
20	e4		2	2	0	2		2	3	0	1	6					0	1	3	0	3
34	g5		2	2	0	2		0	0	1	2	3					0	2	3	0	3
1	a1		1	1	0	2		1	0	0	1	2					0	1	2	1	1
5	a5		1	3	3	0		0	3	0	0	3					0	1	3	1	2
13	d1		1	1	2	3		0	0	0	2	2					0	1	1	1	2
14	d2		0	0	1	1		0	2	0	2	4					0	1	2	0	2
24	f1		2	3	3	3		3	1	2	3	9					0	0	2	2	2
28	f5		2	2	0	3		1	1	0	3	5					0	2	3	0	3
35	h1		0	0	0	0		0	0	0	0	0					0	0	0	0	0
3	a3		1	0	0	1		2	0	0	0	2					0	0	0	0	0
4	a4		2	0	0	1		2	0	0	0	2					0	0	0	0	0
17	e1		3	2	0	0		2	0	2	0	4					0	1	0	0	0
18	e2		3	3	1	1		2	0	2	1	5					0	2	0	0	0
30	g1		0	0	0	0		1	0	0	0	1					0	0	0	0	0
2	a2		3	1	1	2		3	1	1	1	6					0	2	1	2	2
9	b4		2	2	1	3		0	0	0	2	2					0	1	1	0	0
21	e5		2	2	0	0		0	0	1	1	2					0	0	0	0	0
25	f2		1	3	2	2		2	0	3	2	7					0	1	1	2	1
26	f3		2	2	0	2		1	2	2	1	6					0	0	1	2	2
31	g2		2	2	0	0		1	0	0	2	3					0	2	1	0	1
32	g3		1	1	0	0		1	0	0	2	3					0	2	1	0	2
36	h2		2	2	0	0		0	0	0	1	1					0	0	0	0	0
38	h4		0	0	0	0		0	0	0	1	1					0	0	0	0	0
39	h5		0	0	0	0		0	0	0	1	1					0	0	0	0	0
40	h6		0	0	0	0		0	0	0	0	0					0	0	0	0	0
7	b2		3	2	0	1		2	1	0	1	4					0	3	0	1	2
8	b3		3	2	0	0		2	0	0	0	2					0	0	0	0	1
10	b5		2	2	0	2		0	1	0	0	1					0	0	1	0	1
15	d3		3	3	1	2		1	0	0	1	2					0	0	0	0	0
23	e7		0	1	0	0		0	0	1	0	1					0	0	0	0	0
27	f4		1	1	0	0		0	2	0	0	2					0	1	2	0	2
29	f6		0	0	1	0		0	0	2	0	2					0	0	0	0	0
33	g4		0	0	0	0		0	0	0	1	1					0	0	0	0	0
12	c2		3	3	1	2		1	0	2	1	4					0	0	0	1	0
16	d4		1	2	2	1		2	0	2	1	5					0	0	0	0	0
22	e6		1	1	0	0		1	2	1	0	4					0	1	0	0	1
37	h3		1	1	0	0		0	0	0	1	1					0	0	0	0	0
			60	58	26	43		36	20	26	42	86	0	0	0	0	0	21	22	12	26

## Sheet: VAR_2
			2.1.1			2.1.2			2.2.1			2.2.2														4.1.1	4.1.2	4.2.1	4.2.2
6	b1		0	0	0	0.2	0.4	0.5	0	0	0	0.35	0.55	0.8	2.8											1	3	1	1
11	c1		0.45	0.55	0.65	0.1	0.15	0.2	0.2	0.3	0.35	0.3	0.45	0.5	4.2											0	0	1	0
19	e3		0.15	0.2	0.3	0.15	0.2	0.25	0.35	0.4	0.45	0.15	0.25	0.35	3.2											1	3	1	0
20	e4		0.3	0.4	0.45	0.35	0.5	0.7	0	0	0	0.3	0.45	0.6	4.05											1	3	0	3
34	g5		0.15	0.3	0.4	0.2	0.3	0.4	0.15	0.2	0.25	0.45	0.55	0.6	3.95											2	3	0	3
1	a1		0.3	0.45	0.55	0	0	0	0	0	0	0.2	0.3	0.35	2.15											1	2	1	1
5	a5		0.15	0.25	0.35	0.3	0.5	0.6	0.15	0.2	0.25	0.1	0.15	0.3	3.3											1	3	1	2
13	d1		0	0	0	0.15	0.2	0.3	0.1	0.15	0.2	0.3	0.4	0.55	2.35											1	1	1	2
14	d2		0	0	0	0.25	0.35	0.5	0	0	0	0.1	0.35	0.5	2.05											1	2	0	2
24	f1		0.45	0.65	0.8	0.2	0.35	0.5	0.4	0.55	0.65	0.4	0.65	0.85	6.45											0	2	2	2
28	f5		0.3	0.5	0.7	0.15	0.2	0.25	0	0	0	0.45	0.6	0.8	3.95											2	3	0	3
35	h1		0	0	0	0	0	0	0	0	0	0	0	0	0											0	0	0	0
3	a3		0.25	0.4	0.55	0.15	0.2	0.25	0	0	0	0	0	0	1.8											0	0	0	0
4	a4		0.3	0.45	0.5	0.2	0.3	0.4	0.15	0.2	0.25	0.1	0.15	0.2	3.2											0	0	0	0
17	e1		0.15	0.25	0.3	0	0	0	0.2	0.35	0.4	0.2	0.25	0.35	2.45											1	0	0	0
18	e2		0.15	0.2	0.3	0	0	0	0.3	0.35	0.4	0.2	0.25	0.4	2.55											2	0	0	0
30	g1		0.15	0.2	0.25	0.15	0.25	0.3	0	0	0	0	0	0	1.3											0	0	0	0
2	a2		0.4	0.55	0.7	0.35	0.45	0.6	0.25	0.35	0.4	0.2	0.25	0.3	4.8											2	1	2	2
9	b4		0.15	0.25	0.3	0	0	0	0	0	0	0.3	0.55	0.8	2.35											1	1	0	0
21	e5		0	0	0	0	0	0	0	0	0	0.15	0.25	0.3	0.7											0	0	0	0
25	f2		0.4	0.6	0.8	0.15	0.2	0.25	0.45	0.6	0.7	0.3	0.5	0.65	5.6											1	1	2	1
26	f3		0.25	0.35	0.4	0.15	0.2	0.25	0.35	0.45	0.55	0.25	0.3	0.45	3.95											0	1	2	2
31	g2		0.25	0.35	0.45	0.15	0.25	0.4	0	0	0	0.15	0.2	0.3	2.5											2	1	0	1
32	g3		0.25	0.3	0.4	0.15	0.25	0.35	0	0	0	0.2	0.3	0.4	2.6											2	1	0	2
36	h2		0.15	0.3	0.3	0.15	0.2	0.25	0	0	0	0.15	0.2	0.25	1.95											0	0	0	0
38	h4		0	0	0	0	0	0	0	0	0	0	0	0	0											0	0	0	0
39	h5		0	0	0	0	0	0	0	0	0	0	0	0	0											0	0	0	0
40	h6		0	0	0	0	0	0	0	0	0	0	0	0	0											0	0	0	0
7	b2		0.35	0.5	0.65	0.3	0.4	0.5	0.15	0.25	0.35	0.15	0.35	0.4	4.35											3	0	1	2
8	b3		0.4	0.55	0.65	0.15	0.3	0.4	0	0	0	0	0	0	2.45											0	0	0	1
10	b5		0	0	0	0.15	0.2	0.25	0.1	0.15	0.2	0.2	0.3	0.4	1.95											0	1	0	1
15	d3		0.25	0.35	0.5	0	0	0	0	0	0	0.2	0.4	0.5	2.2											0	0	0	0
23	e7		0	0	0	0.15	0.3	0.4	0.1	0.15	0.2	0	0	0	1.3											0	0	0	0
27	f4		0	0	0	0.3	0.4	0.5	0	0	0	0.1	0.15	0.2	1.65											1	2	0	2
29	f6		0	0	0	0	0	0	0.15	0.2	0.25	0	0	0	0.6											0	0	0	0
33	g4		0	0	0	0	0	0	0	0	0	0	0	0	0											0	0	0	0
12	c2		0.35	0.45	0.55	0	0	0	0.3	0.4	0.4	0.1	0.15	0.2	2.9											0	0	1	0
16	d4		0.3	0.4	0.5	0.15	0.25	0.3	0.25	0.35	0.4	0.1	0.15	0.2	3.35											0	0	0	0
22	e6		0.15	0.2	0.25	0.35	0.45	0.65	0.1	0.15	0.2	0.1	0.2	0.25	3.05											1	0	0	1
37	h3		0.15	0.2	0.25	0	0	0	0	0	0	0.15	0.3	0.35	1.4											0	0	0	0
			7.05	10.15	12.8	5.2	7.75	10.25	4.2	5.75	6.85	6.4	9.9	13.1	99.4											27	34	16	34

## Sheet: 2.1.1-2.2.2
												2.2.2. VAR	2.1.1. VAR
											f1	0.19
											f5	0.185
	2.2.2	2.1.1									d1	0.125
b1	0.113333										b1	0.113333
c1	0.0833333										g5	0.106667
e3	0.05										d2	0.095
e4	0.09										e4	0.09
g5	0.106667										a1	0.085
total	0.443333										c1	0.0833333		0.502545
a1	0.085										f1		0.19
a5	0.055										f5		0.15
d1	0.125										a1		0.13
d2	0.095										c1		0.11
f1	0.19										f2		0.09
f5	0.185										a2		0.0825
h1	0										e4		0.0766667
total	0.735											1.07333	0.829167	0.511305
a3	0
a4	0.0225
e1	0.04
e2	0.0425
g1	0
total	0.105
a2	0.0375
b4	0.0825
e5	0.035
f2	0.0725
f3	0.05
g2	0.0325
g3	0.045
total	0.355
b2	0.03
b3	0
b5	0.03
d3	0.0366667
e7	0
f4	0.015
f6	0
g4	0
h3	0.0266667
total	0.138333
h2	0
h4	0
h5	0
h6	0
total	0
c2	0.0075
d4	0.0075
e6	0.00916667
total	0.015
	1.80083
				2.1.1
				2.1.1. VAR
			f1	0.19	0.117163
			f5	0.15	0.0924974
			a1	0.13	0.0801644
			c1	0.11	0.0678314
			f2	0.09	0.0554985
			a2	0.0825	0.0508736		0.511305
			e4	0.0766667	0.0472765
			a5	0.075	0.0462487
			a4	0.0625
			a3	0.06
			g5	0.0566667
			b3	0.0533333
			g2	0.0525
			f3	0.05
			b2	0.05
			g3	0.0475
			e3	0.0433333
			d3	0.0366667
			e1	0.035
			b4	0.035
			e2	0.0325
			g1	0.03
			c2	0.0225
			d4	0.02
			h3	0.02
			e6	0.01
	3.60167
				1.62167

## Sheet: 2.1.2-2.2.1
	Operating process objective of the VAR
					2.1.1	2.1.2	2.2.1	2.2.2
	2.1.2	2.2.1			1.62167	1.29667	0.894167	1.80083
total	0.48
total	0.306667
total	0.2075
total	0.156667
a5	0.14
total	0.11
d2	0.11
f1	0.105
e4	0.103333
b1	0.0733333
total	0.0116667
a2	0.07
d1	0.065
g5	0.06
f5	0.06
e6	0.0241667
a4	0.045
e3	0.04
g2	0.04
b2	0.04
f4	0.04
g3	0.0375
g1	0.035
c1	0.03
a3	0.03
f2	0.03
f3	0.03
b3	0.0283333
e7	0.0283333
d4	0.0116667
b5	0.02
a1	0
h1	0
e1	0
e2	0
b4	0
e5	0
d3	0
f6	0
g4	0		1.29667
h2	0		0.894167
h4	0
h5	0
h6	0
total	0
c2	0
h3	0		2.2.1
		total	0.265
		total	0.205
		total	0.176667
		f1	0.16
		total	0.13
		f2	0.0875
		total	0.035
		e3	0.08
		total	0.075
		f3	0.0675
		a5	0.06
		c1	0.0566667
		e2	0.0525
		a2	0.05
		e1	0.0475
		d1	0.045
		g5	0.04
		c2	0.0183333
		d4	0.0166667
		a4	0.03
		b2	0.025
		f6	0.02
		b5	0.015
		e7	0.015
		e6	0.0075
		b1	0
		e4	0
		a1	0
		d2	0
		f5	0
		h1	0
		a3	0
		g1	0
		b4	0
		e5	0
		g2	0
		g3	0
		b3	0
		d3	0
		f4	0
		g4	0
		h2	0
		h4	0
		h5	0
		h6	0
		total	0
		h3	0
					2.1.2. VAR	2.2.1. VAR
				a5	0.14
				d2	0.11
				f1	0.105
				e4	0.103333
				b1	0.0733333
				a2	0.07
				d1	0.065
				g5	0.06
				f5	0.06												0.458333	0.395
				a4	0.045												2.1.2. VAR	2.2.1. VAR
				e3	0.04											a5	0.14
				g2	0.04											d2	0.11
				b2	0.04											f1	0.105
				f4	0.04											e4	0.103333
				g3	0.0375											f1		0.16
				g1	0.035											f2		0.0875
				c1	0.03											e3		0.08
				a3	0.03											f3		0.0675
				f2	0.03
				f3	0.03
				b3	0.0283333
				e7	0.0283333
				e6	0.0241667
				b5	0.02
				d4	0.0116667
				f1		0.16
				f2		0.0875
				e3		0.08
				f3		0.0675
				a5		0.06
				c1		0.0566667
				e2		0.0525
				a2		0.05
				e1		0.0475
				d1		0.045
				g5		0.04
				a4		0.03
				b2		0.025
				c2		0.0183333
				d4		0.0166667
				f6		0.02
				b5		0.015
				e7		0.015
				e6		0.0075

## Sheet: 2.2.2
					2.1.1	2.1.2	2.2.1	2.2.2
					1.62167	1.29667	0.894167	1.80083
				2.2.2. VAR
			f1	0.19
			f5	0.185
			d1	0.125
			b1	0.113333
			g5	0.106667
			d2	0.095
			e4	0.09
			a1	0.085
			c1	0.0833333
			b4	0.0825
			f2	0.0725
			a5	0.055
			e3	0.05
			f3	0.05
			g3	0.045
			e2	0.0425
			e1	0.04
			a2	0.0375
			d3	0.0366667
			e5	0.035
			g2	0.0325
			b5	0.03
			b2	0.03
			a4	0.0225
			e6	0.00916667
			c2	0.0075
			d4	0.0075
			f4	0.015
			f6	0.015
			h3	0.0266667
			h2	0
			a3	0
			h1	0
			g1	0
			b3	0
			e7	0
			g4	0
			h4	0
		1.80083	h5	0
			h6	0
								2.2.2
							f1	0.19	0.105507
							f5	0.185	0.10273
							d1	0.125	0.0694123
							b1	0.113333	0.0629338
							g5	0.106667	0.0592318
							d2	0.095	0.0527534
							e4	0.09	0.0499769
							a1	0.085	0.0472004
							c1	0.0833333	0.0462749	0.502545
							b4	0.0825
							f2	0.0725
							a5	0.055
							e3	0.05
							f3	0.05
							g3	0.045
							e2	0.0425
							e1	0.04
							a2	0.0375
							d3	0.0366667
							e5	0.035
							g2	0.0325
							b5	0.03
							b2	0.03
							a4	0.0225
							e6	0.00916667
							f4	0.015
							c2	0.0075
							d4	0.0075
								1.77417
