# Supplementary material for: Searching for synergy from a combination of heterogeneous business models: measurement and assessment from the Polish software industry
Source: Heliyon. 2019 Jul 8;5(7):e01970. doi: 10.1016/j.heliyon.2019.e01970 (PMC6617106; doi:10.1016/j.heliyon.2019.e01970)
Supplement: Development objectives of the VAR [file mmc5.xlsx]

## Sheet: FSAW 3.2.2
			1.1.1	3.2.2	Odchylenie wewnątrz grup	Kwadrat odchyleń SSE	Kwadrat odchyleń pomiędzy grupami SSTR	Całkowite odchylenie	Kwadrat całkowitego odchylenia SST	1.1.2																max value	3.2.2	3.2.2	3.2.2	Znormalizowane oceny	Znormalizowane oceny		3.2.2		3.2.2	3.2.2	3.2.2	3.2.2
	e1		0.75	0	-0.75	0.5625		#REF!	#REF!	0																1	0.2	0.3	0.5	0.3	0.3		0.2		0.04	0.06	0.1	0.0666667
	e2			0	-0.75	0.5625		#REF!	#REF!																	1	0.2	0.4	0.6	0.4	0.4		0.2		0.04	0.08	0.12	0.08
	e3			1	0.25	0.0625		#REF!	#REF!																	2	0.2	0.4	0.6	0.3	0.3		0.2		0.04	0.08	0.12	0.08
	e4			0	-0.75	0.5625		#REF!	#REF!																	3	0.5	0.6	0.7	0.25	0.25		0.2		0.1	0.12	0.14	0.12
	e5			3	2.25	5.0625		#REF!	#REF!																	3	0.4	0.6	0.9	0.5	0.5		0.2		0.08	0.12	0.18	0.126667
	f3			2	1.25	1.5625		#REF!	#REF!																	2	0.3	0.5	0.65	#REF!			0.2		0.06	0.1	0.13	0.0966667
	h1			0	-0.75	0.5625		#REF!	#REF!																	3	0	0	0	#REF!			0.2		0	0	0	0
	h6		0	0	-0.75	0.5625	#REF!	#REF!	#REF!	0																0	0	0	0	0			0.2		0	0	0	0
	total																																0.2		0.36	0.56	0.79	0.57	0.57
	a1		0.75	0	-0.75	0.5625		#REF!	#REF!	0																0	0	0	0	#REF!			0.3		0	0	0	0
	b1			0	-0.75	0.5625		#REF!	#REF!																	1	0.15	0.25	0.35	#REF!			0.3		0.045	0.075	0.105	0.075
	d1			1	0.25	0.0625		#REF!	#REF!																	2	0	0	0	#REF!			0.3		0	0	0	0
	f1		0	2	1.25	1.5625	#REF!	#REF!	#REF!	0																2	0.5	0.6	0.9	#REF!			0.3		0.15	0.18	0.27	0.2
	total																																0.3		0.195	0.255	0.375	0.275	0.275
	a2		0	0	0	0		#REF!	#REF!	0																1	0	0	0	#REF!			0.15		0	0	0	0
	b2			0	0	0		#REF!	#REF!																	2	0	0	0	#REF!			0.15		0	0	0	0
	g1			0	0	0		#REF!	#REF!																	1	0	0	0	#REF!			0.15		0	0	0	0
	h2		0	0	0	0	#REF!	#REF!	#REF!	0																0	0	0	0	0			0.15		0	0	0	0
	total																																0.15		0	0	0	0	0
	a3		0.7	0	-0.7	0.49		#REF!	#REF!	0																0	0	0	0	#REF!			0.15		0	0	0	0
	a4			0	-0.7	0.49		#REF!	#REF!																	2	0	0	0	#REF!			0.15		0	0	0	0
	a5			0	-0.7	0.49		#REF!	#REF!																	2	0	0	0	#REF!			0.15		0	0	0	0
	b3			3	2.3	5.29		#REF!	#REF!																	3	0	0	0	#REF!			0.15		0	0	0	0
	b4			0	-0.7	0.49		#REF!	#REF!																	0	0.15	0.25	0.35	#REF!			0.15		0	0	0	0
	b5			0	-0.7	0.49		#REF!	#REF!																	1	0.3	0.5	0.8	#REF!			0.15		0.045	0.075	0.12	0.08
	c1			0	-0.7	0.49		#REF!	#REF!																	1	0	0	0	#REF!			0.15		0	0	0	0
	d3			2	1.3	1.69		#REF!	#REF!																	3	0	0	0	#REF!			0.15		0	0	0	0
	f2			2	1.3	1.69		#REF!	#REF!																	3	0.2	0.3	0.45	#REF!			0.15		0.03	0.045	0.0675	0.0475
	f5		0	0	-0.7	0.49	#REF!	#REF!	#REF!	0																3	0	0	0	0			0.15		0	0	0	0
	total																																0.15		0.075	0.12	0.1875	0.1275	0.1275
	c2		0	0	0	0		#REF!	#REF!	0																0	0	0	0	0			0.1		0	0	0	0
	d2			0	0	0		#REF!	#REF!																	1	0	0	0	#REF!			0.1		0	0	0	0
	d4			0	0	0		#REF!	#REF!																	2	0	0	0	#REF!			0.1		0	0	0	0
	e6			0	0	0		#REF!	#REF!																	2	0	0	0	#REF!			0.1		0	0	0	0
	g2		0	0	0	0	#REF!	#REF!	#REF!	0																0	0	0	0	0			0.1		0	0	0	0
	total																																0.1		0	0	0	0	0
	h3		0	0	0	0		#REF!	#REF!	0																0	0	0	0	0			0		0	0	0	0
	h4			0	0	0		#REF!	#REF!																	0	0	0	0	0			0		0	0	0	0
	h7			0	0	0		#REF!	#REF!																	0	0	0	0	0			0		0	0	0	0
	h8		0	0	0	0	#REF!	#REF!	#REF!	0																0	0	0	0	0			0		0	0	0	0
	total																																0		0	0	0	0	0
	c3		-1.5	0	0	0	#REF!	#REF!	#REF!	0																0	0	0	0	#REF!			0.05		0	0	0	0
	h5		1.5	0	-1.5	2.25		#REF!	#REF!	0																0	0	0	0	0			0.05		0	0	0	0
	g3			0	0	0		#REF!	#REF!																	3	0	0	0	#REF!			0.05		0	0	0	0
	total																																0.05		0	0	0	0	0
	e7		1.5	3	1.5	2.25	#REF!	#REF!	#REF!	0																3	0.5	0.7	0.9	0			0.05		0.025	0.035	0.045	0.035
	f4		0	3	3	9		#REF!	#REF!	0																3	0.4	0.7	0.9	0			0.05		0.02	0.035	0.045	0.0333333
			1.5																														1		0.675	1.005	1.4425
																															#REF!					1.04083		1.04083	1.04083

## Sheet: FSAW 3.2.1
			1.1.1	3.2.1	Odchylenie wewnątrz grup	Kwadrat odchyleń SSE	Kwadrat odchyleń pomiędzy grupami SSTR	Całkowite odchylenie	Kwadrat całkowitego odchylenia SST	1.1.2																max value	3.2.1	3.2.1	3.2.1	Znormalizowane oceny	Znormalizowane oceny		3.2.1		3.2.1	3.2.1	3.2.1	3.2.1
	e1		1	0	-1	1		#REF!	#REF!	0																1	0	0	0	0.3	0.3		0.2		0	0	0	0
	e2			1	0	0		#REF!	#REF!																	1	0	0	0	0.4	0.4		0.2		0	0	0	0
	e3			2	1	1		#REF!	#REF!																	2	0.3	0.4	0.5	0.3	0.3		0.2		0.06	0.08	0.1	0.08
	e4			2	1	1		#REF!	#REF!																	3	0.15	0.25	0.4	0.25	0.25		0.2		0.03	0.05	0.08	0.0533333
	e5			1	0	0		#REF!	#REF!																	3	0.3	0.4	0.5	0.5	0.5		0.2		0.06	0.08	0.1	0.08
	f3			2	1	1		#REF!	#REF!																	2	0.2	0.3	0.35	#REF!			0.2		0.04	0.06	0.07	0.0566667
	h1			0	-1	1		#REF!	#REF!																	3	0	0	0	#REF!			0.2		0	0	0	0
	h6		0	0	-1	1	#REF!	#REF!	#REF!	0																0	0	0	0	0			0.2		0	0	0	0
	total																																0.2		0.19	0.27	0.35	0.27	0.27
	a1		0.25	0	-0.25	0.0625		#REF!	#REF!	0																0	0	0	0	#REF!			0.3		0	0	0	0
	b1			0	-0.25	0.0625		#REF!	#REF!																	1	0	0	0	#REF!			0.3		0	0	0	0
	d1			1	0.75	0.5625		#REF!	#REF!																	2	0	0	0	#REF!			0.3		0	0	0	0
	f1		0	0	-0.25	0.0625	#REF!	#REF!	#REF!	0																2	0	0	0	#REF!			0.3		0	0	0	0
	total																																0.3		0	0	0	0	0
	a2		0.75	1	0.25	0.0625		#REF!	#REF!	0																1	0	0	0	#REF!			0.15		0	0	0	0
	b2			2	1.25	1.5625		#REF!	#REF!																	2	0.15	0.2	0.25	#REF!			0.15		0.0225	0.03	0.0375	0.03
	g1			0	-0.75	0.5625		#REF!	#REF!																	1	0	0	0	#REF!			0.15		0	0	0	0
	h2		0	0	-0.75	0.5625	#REF!	#REF!	#REF!	0																0	0	0	0	0			0.15		0	0	0	0
	total																																0.15		0.0225	0.03	0.0375	0.03	0.03
	a3		1.1	0	-1.1	1.21		#REF!	#REF!	0																0	0	0	0	#REF!			0.15		0	0	0	0
	a4			2	0.9	0.81		#REF!	#REF!																	2	0.2	0.3	0.4	#REF!			0.15		0.03	0.045	0.06	0.045
	a5			1	-0.1	0.01		#REF!	#REF!																	2	0.15	0.2	0.25	#REF!			0.15		0.0225	0.03	0.0375	0.03
	b3			1	-0.1	0.01		#REF!	#REF!																	3	0	0	0	#REF!			0.15		0	0	0	0
	b4			0	-1.1	1.21		#REF!	#REF!																	0	0	0	0	#REF!			0.15		0	0	0	0
	b5			1	-0.1	0.01		#REF!	#REF!																	1	0	0	0	#REF!			0.15		0	0	0	0
	c1			1	-0.1	0.01		#REF!	#REF!																	1	0	0	0	#REF!			0.15		0	0	0	0
	d3			1	-0.1	0.01		#REF!	#REF!																	3	0.15	0.2	0.25	#REF!			0.15		0.0225	0.03	0.0375	0.03
	f2			1	-0.1	0.01		#REF!	#REF!																	3	0.2	0.3	0.4	#REF!			0.15		0.03	0.045	0.06	0.045
	f5		0	3	1.9	3.61	#REF!	#REF!	#REF!	0																3	0.2	0.4	0.6	0			0.15		0.03	0.06	0.09	0.06
	total																																0.15		0.135	0.21	0.285	0.21	0.21
	c2		0	0	0	0		#REF!	#REF!	0																0	0.2	0.25	0.3	0			0.1		0.02	0	0	0.00666667
	d2			0	0	0		#REF!	#REF!																	1	0.2	0.3	0.4	#REF!			0.1		0.02	0.03	0.04	0.03
	d4			0	0	0		#REF!	#REF!																	2	0	0	0	#REF!			0.1		0	0	0	0
	e6			0	0	0		#REF!	#REF!																	2	0	0	0	#REF!			0.1		0	0	0	0
	g2		0	0	0	0	#REF!	#REF!	#REF!	0																0	0	0	0	0			0.1		0	0	0	0
	total																																0.1		0.04	0.03	0.04	0.0366667	0.0366667
	h3		0	0	0	0		#REF!	#REF!	0																0	0	0	0	0			0		0	0	0	0
	h4			0	0	0		#REF!	#REF!																	0	0	0	0	0			0		0	0	0	0
	h7			0	0	0		#REF!	#REF!																	0	0	0	0	0			0		0	0	0	0
	h8		0	0	0	0	#REF!	#REF!	#REF!	0																0	0	0	0	0			0		0	0	0	0
	total																																0		0	0	0	0	0
	c3		-0.5	0	0	0	#REF!	#REF!	#REF!	0																0	0	0	0	#REF!			0.05		0	0	0	0
	h5		0.5	0	-0.5	0.25		#REF!	#REF!	0																0	0	0	0	0			0.05		0	0	0	0
	g3			0	0	0		#REF!	#REF!																	3	0	0	0	#REF!			0.05		0	0	0	0
	total																																0.05		0	0	0	0	0
	e7		0.5	1	0.5	0.25	#REF!	#REF!	#REF!	0																3	0	0	0	0			0.05		0	0	0	0
	f4		0	0	0	0		#REF!	#REF!	0																3	0	0	0	0			0.05		0	0	0	0
			0.5	24	-8.88178e-16	16.9	#REF!	#REF!	#REF!	0	0	0	0	0	0	0	0	0	0	0	0	0	0	0	0	53							1		0.3875	0.54	0.7125
								różnica	#REF!																						#REF!					0.546667		0.546667	0.546667

## Sheet: FSAW 3.1.2
			1.1.1	3.1.2	Odchylenie wewnątrz grup	Kwadrat odchyleń SSE	Kwadrat odchyleń pomiędzy grupami SSTR	Całkowite odchylenie	Kwadrat całkowitego odchylenia SST	1.1.2																max value	3.1.2	3.1.2	3.1.2	Znormalizowane oceny	Znormalizowane oceny		3.1.2					3.1.2	3.1.2	3.1.2	3.1.2
	e1		1.375	1	-0.375	0.140625		#REF!	#REF!	0																1	0.15	0.2	0.25	0.3	0.3		0.2	#REF!	#REF!	#REF!		0.03	0.04	0.05	0.04
	e2			1	-0.375	0.140625		#REF!	#REF!																	1	0.15	0.2	0.35	0.4	0.4		0.2	#REF!	#REF!	#REF!		0.03	0.04	0.07	0.0466667
	e3			0	-1.375	1.89062		#REF!	#REF!																	2	0	0	0	0.3	0.3		0.2	#REF!	#REF!	#REF!		0	0	0	0
	e4			3	1.625	2.64062		#REF!	#REF!																	3	0.45	0.6	0.8	0.25	0.25		0.2	#REF!	#REF!	#REF!		0.09	0.12	0.16	0.123333
	e5			2	0.625	0.390625		#REF!	#REF!																	3	0.45	0.65	0.85	0.5	0.5		0.2	#REF!	#REF!	#REF!		0.09	0.13	0.17	0.13
	f3			1	-0.375	0.140625		#REF!	#REF!																	2	0.15	0.2	0.25	#REF!			0.2	#REF!	#REF!	#REF!		0.03	0.04	0.05	0.04
	h1			3	1.625	2.64062		#REF!	#REF!																	3	0	0	0	#REF!			0.2	#REF!	#REF!	#REF!		0	0	0	0
	h6		0	0	-1.375	1.89062	#REF!	#REF!	#REF!	0																0	0	0	0	0			0.2	0	0	0		0	0	0	0
																																	0.2	#REF!	#REF!	#REF!		0.27	0.37	0.5	0.38	0.38
	a1		1	0	-1	1		#REF!	#REF!	0																0	0.2	0.35	0.4	#REF!			0.3	#REF!	#REF!	#REF!		0.06	0.105	0.12	0.095
	b1			1	0	0		#REF!	#REF!																	1	0.25	0.35	0.4	#REF!			0.3	#REF!	#REF!	#REF!		0.075	0.105	0.12	0.1
	d1			2	1	1		#REF!	#REF!																	2	0.35	0.5	0.6	#REF!			0.3	#REF!	#REF!	#REF!		0.105	0.15	0.18	0.145
	f1		0	1	0	0	#REF!	#REF!	#REF!	0																2	0.15	0.25	0.3	#REF!			0.3	#REF!	#REF!	#REF!		0.045	0.075	0.09	0.07
																																	0.3	#REF!	#REF!	#REF!		0.285	0.435	0.51	0.41	0.41
	a2		0	0	0	0		#REF!	#REF!	0																1	0	0	0	#REF!			0.15	#REF!	#REF!	#REF!		0	0	0	0
	b2			0	0	0		#REF!	#REF!																	2	0	0	0	#REF!			0.15	#REF!	#REF!	#REF!		0	0	0	0
	g1			0	0	0		#REF!	#REF!																	1	0	0	0	#REF!			0.15	#REF!	#REF!	#REF!		0	0	0	0
	h2		0	0	0	0	#REF!	#REF!	#REF!	0																0	0	0	0	0			0.15	0	0	0		0	0	0	0
																																	0.15	#REF!	#REF!	#REF!		0	0	0	0	0
	a3		1.1	0	-1.1	1.21		#REF!	#REF!	0																0	0	0	0	#REF!			0.15	#REF!	#REF!	#REF!		0	0	0	0
	a4			1	-0.1	0.01		#REF!	#REF!																	2	0.15	0.2	0.25	#REF!			0.15	#REF!	#REF!	#REF!		0.0225	0.03	0.0375	0.03
	a5			2	0.9	0.81		#REF!	#REF!																	2	0.45	0.6	0.7	#REF!			0.15	#REF!	#REF!	#REF!		0.0675	0.09	0.105	0.0875
	b3			2	0.9	0.81		#REF!	#REF!																	3	0.35	0.5	0.6	#REF!			0.15	#REF!	#REF!	#REF!		0.0525	0.075	0.09	0.0725
	b4			0	-1.1	1.21		#REF!	#REF!																	0	0.15	0.2	0.25	#REF!			0.15	#REF!	#REF!	#REF!		0.0225	0.03	0.0375	0.03
	b5			0	-1.1	1.21		#REF!	#REF!																	1	0	0	0	#REF!			0.15	#REF!	#REF!	#REF!		0	0	0	0
	c1			0	-1.1	1.21		#REF!	#REF!																	1	0	0	0	#REF!			0.15	#REF!	#REF!	#REF!		0	0	0	0
	d3			3	1.9	3.61		#REF!	#REF!																	3	0.45	0.7	0.8	#REF!			0.15	#REF!	#REF!	#REF!		0.0675	0.105	0.12	0.0975
	f2			3	1.9	3.61		#REF!	#REF!																	3	0.4	0.6	0.75	#REF!			0.15	#REF!	#REF!	#REF!		0.06	0.09	0.1125	0.0875
	f5		0	0	-1.1	1.21	#REF!	#REF!	#REF!	0																3	0	0	0	0			0.15	0	0	0		0	0	0	0
																																	0.15	#REF!	#REF!	#REF!		0.2925	0.42	0.5025	0.405	0.405
	c2		1	0	-1	1		#REF!	#REF!	0																0	0	0	0	0			0.1	0	0	0		0	0	0	0
	d2			1	0	0		#REF!	#REF!																	1	0.15	0.2	0.25	#REF!			0.1	#REF!	#REF!	#REF!		0.015	0.02	0.025	0.02
	d4			2	1	1		#REF!	#REF!																	2	0.15	0.25	0.3	#REF!			0.1	#REF!	#REF!	#REF!		0.015	0.025	0.03	0.0233333
	e6			2	1	1		#REF!	#REF!																	2	0	0	0	#REF!			0.1	#REF!	#REF!	#REF!		0	0	0	0
	g2		0	0	-1	1	#REF!	#REF!	#REF!	0																0	0	0	0	0			0.1	0	0	0		0	0	0	0
																																	0.1	#REF!	#REF!	#REF!		0.03	0.045	0.055	0.0433333	0.0433333
	h3		0	0	0	0		#REF!	#REF!	0																0	0	0	0	0			0	0	0	0		0	0	0	0
	h4			0	0	0		#REF!	#REF!																	0	0	0	0	0			0	0	0	0		0	0	0	0
	h7			0	0	0		#REF!	#REF!																	0	0	0	0	0			0	0	0	0		0	0	0	0
	h8		0	0	0	0	#REF!	#REF!	#REF!	0																0	0	0	0	0			0	0	0	0		0	0	0	0
																																	0	0	0	0		0	0	0	0	0
	c3		2	0	-1	1	#REF!	#REF!	#REF!	0																0	0	0	0	#REF!			0.05	#REF!	#REF!	#REF!		0	0	0	0
	h5		0	0	0	0		#REF!	#REF!	0																0	0	0	0	0			0.05	0	0	0		0	0	0	0	0.0258333
	g3			3	2	4		#REF!	#REF!																	3	0.35	0.45	0.55	#REF!			0.05	#REF!	#REF!	#REF!		0.0175	0.0225	0.0275	0.0225
																																	0.05	#REF!	#REF!	#REF!		0.0175	0.0225	0.0275	0.0225	0.0225
	e7		0	2	2	4	#REF!	#REF!	#REF!	0																3	0.2	0.35	0.4	0			0.05	0	0	0		0.01	0.0175	0.02	0.0158333
	f4		1	2	1	1		#REF!	#REF!	0																3	0.15	0.2	0.25	0			0.05	0	0	0		0.0075	0.01	0.0125	0.01
			0	36	3	39.775	#REF!	#REF!	#REF!	0	0	0	0	0	0	0	0	0	0	0	0	0	0	0	0	53							1	#REF!	#REF!	#REF!		0.9125	1.32	1.6275
																															#REF!			3	2	min			1.28667		1.28667	1.28667

## Sheet: FSAW 3.1.1
				Perspektywa Rynek/klient
			1.1.1	3.1.1	Odchylenie wewnątrz grup	Kwadrat odchyleń SSE	Kwadrat odchyleń pomiędzy grupami SSTR	Całkowite odchylenie	Kwadrat całkowitego odchylenia SST	1.1.2	3.1.2	Odchylenie wewnątrz grup	Kwadrat odchyleń SSE	Kwadrat odchyleń pomiędzy grupami SSTR	Całkowite odchylenie	Kwadrat całkowitego odchylenia SST	1.2.1	3.2.1.	Odchylenie wewnątrz grup	Kwadrat odchyleń SSE	Kwadrat odchyleń pomiędzy grupami SSTR	Całkowite odchylenie	Kwadrat całkowitego odchylenia SST	1.2.2	3.2.2	max value	3.1.1	3.1.1	3.1.1	Znormalizowane oceny	Znormalizowane oceny		3.1.1	1.1.2	1.2.1	1.2.2		3.1.1	3.1.1	3.1.1	3.1.1
	e1		0.75	1	0.25	0.0625		1	1	1.375	1	-0.375	0.140625		1	1	1	0	-1	1		0	0	0.75	0	1	0.15	0.2	0.25	0.3	0.3		0.2	#REF!	#REF!	#REF!		0.03	0.04	0.05	0.04
	e2			0	-0.75	0.5625		0	0		1	-0.375	0.140625		1	1		1	0	0		1	1		0	1	0	0	0	0.4	0.4		0.2	#REF!	#REF!	#REF!		0	0	0	0
	e3			0	-0.75	0.5625		0	0		0	-1.375	1.89062		0	0		2	1	1		2	4		1	2	0	0	0	0.3	0.3		0.2	#REF!	#REF!	#REF!		0	0	0	0
	e4			1	0.25	0.0625		1	1		3	1.625	2.64062		3	9		2	1	1		2	4		0	3	0	0	0	0.25	0.25		0.2	#REF!	#REF!	#REF!		0	0	0	0
	e5			1	0.25	0.0625		1	1		2	0.625	0.390625		2	4		1	0	0		1	1		3	3	0	0	0	0.5	0.5		0.2	#REF!	#REF!	#REF!		0	0	0	0
	f3			0	-0.75	0.5625		0	0		1	-0.375	0.140625		1	1		2	1	1		2	4		2	2	0	0	0	#REF!			0.2	#REF!	#REF!	#REF!		0	0	0	0
	h1			3	2.25	5.0625		3	9		3	1.625	2.64062		3	9		0	-1	1		0	0		0	3	0	0	0	#REF!			0.2	#REF!	#REF!	#REF!		0	0	0	0
	h6		0	0	-0.75	0.5625	4.5	0	0	0	0	-1.375	1.89062	15.125	0	0	0	0	-1	1	8	0	0	15	0	0	0	0	0	0			0.2	0	0	0		0	0	0	0
																																	0.2	#REF!	#REF!	#REF!		0.03	0.04	0.05	0.04	0.04
	a1		0.25	0	-0.25	0.0625		0	0	1	0	-1	1		0	0	0.25	0	-0.25	0.0625		0	0	0.75	0	0	0.15	0.2	0.25	#REF!			0.3	#REF!	#REF!	#REF!		0.045	0.06	0.075	0.06
	b1			0	-0.25	0.0625		0	0		1	0	0		1	1		0	-0.25	0.0625		0	0		0	1	0.1	0.2	0.25	#REF!			0.3	#REF!	#REF!	#REF!		0.03	0.06	0.075	0.055
	d1			0	-0.25	0.0625		0	0		2	1	1		2	4		1	0.75	0.5625		1	1		1	2	0	0	0	#REF!			0.3	#REF!	#REF!	#REF!		0	0	0	0
	f1		0	1	0.75	0.5625	0.25	1	1	0	1	0	0	4	1	1	0	0	-0.25	0.0625	0.25	0	0	5	2	2	0.15	0.25	0.3	#REF!			0.3	#REF!	#REF!	#REF!		0.045	0.075	0.09	0.07
																																	0.3	#REF!	#REF!	#REF!		0.12	0.195	0.24	0.185	0.185
	a2		0.25	0	-0.25	0.0625		0	0	0	0	0	0		0	0	0.75	1	0.25	0.0625		1	1	0	0	1	0	0	0	#REF!			0.15	#REF!	#REF!	#REF!		0	0	0	0
	b2			0	-0.25	0.0625		0	0		0	0	0		0	0		2	1.25	1.5625		2	4		0	2	0	0	0	#REF!			0.15	#REF!	#REF!	#REF!		0	0	0	0
	g1			1	0.75	0.5625		1	1		0	0	0		0	0		0	-0.75	0.5625		0	0		0	1	0.15	0.2	0.25	#REF!			0.15	#REF!	#REF!	#REF!		0.0225	0.03	0.0375	0.03
	h2		0	0	-0.25	0.0625	0.25	0	0	0	0	0	0	0	0	0	0	0	-0.75	0.5625	2.25	0	0	4	0	0	0	0	0	0			0.15	0	0	0		0	0	0	0
																																	0.15	#REF!	#REF!	#REF!		0.0225	0.03	0.0375	0.03	0.03
	a3		0.4	0	-0.4	0.16		0	0	1.1	0	-1.1	1.21		0	0	1.1	0	-1.1	1.21		0	0	0.7	0	0	0	0	0	#REF!			0.15	#REF!	#REF!	#REF!		0	0	0	0
	a4			0	-0.4	0.16		0	0		1	-0.1	0.01		1	1		2	0.9	0.81		2	4		0	2	0.1	0.15	0.2	#REF!			0.15	#REF!	#REF!	#REF!		0.015	0.0225	0.03	0.0225
	a5			0	-0.4	0.16		0	0		2	0.9	0.81		2	4		1	-0.1	0.01		1	1		0	2	0.15	0.25	0.35	#REF!			0.15	#REF!	#REF!	#REF!		0.0225	0.0375	0.0525	0.0375
	b3			0	-0.4	0.16		0	0		2	0.9	0.81		2	4		1	-0.1	0.01		1	1		3	3	0	0	0	#REF!			0.15	#REF!	#REF!	#REF!		0	0	0	0
	b4			0	-0.4	0.16		0	0		0	-1.1	1.21		0	0		0	-1.1	1.21		0	0		0	0	0	0	0	#REF!			0.15	#REF!	#REF!	#REF!		0	0	0	0
	b5			0	-0.4	0.16		0	0		0	-1.1	1.21		0	0		1	-0.1	0.01		1	1		0	1	0.15	0.2	0.25	#REF!			0.15	#REF!	#REF!	#REF!		0.0225	0.03	0.0375	0.03
	c1			0	-0.4	0.16		0	0		0	-1.1	1.21		0	0		1	-0.1	0.01		1	1		0	1	0	0	0	#REF!			0.15	#REF!	#REF!	#REF!		0	0	0	0
	d3			1	0.6	0.36		1	1		3	1.9	3.61		3	9		1	-0.1	0.01		1	1		2	3	0.15	0.2	0.25	#REF!			0.15	#REF!	#REF!	#REF!		0.0225	0.03	0.0375	0.03
	f2			2	1.6	2.56		2	4		3	1.9	3.61		3	9		1	-0.1	0.01		1	1		2	3	0.35	0.45	0.5	#REF!			0.15	#REF!	#REF!	#REF!		0.0525	0.0675	0.075	0.065
	f5		0	1	0.6	0.36	1.6	1	1	0	0	-1.1	1.21	12.1	0	0	0	3	1.9	3.61	12.1	3	9	18	0	3	0	0	0	0			0.15	0	0	0		0	0	0	0
																																	0.15	#REF!	#REF!	#REF!		0.135	0.1875	0.2325	0.185	0.185
	c2		0.8	0	-0.8	0.64		0	0	1	0	-1	1		0	0	0	0	0	0		0	0	0	0	0	0	0	0	0			0.1	0	0	0		0	0	0	0
	d2			1	0.2	0.04		1	1		1	0	0		1	1		0	0	0		0	0		0	1	0.15	0.2	0.25	#REF!			0.1	#REF!	#REF!	#REF!		0.015	0.02	0.025	0.02
	d4			1	0.2	0.04		1	1		2	1	1		2	4		0	0	0		0	0		0	2	0	0	0	#REF!			0.1	#REF!	#REF!	#REF!		0	0	0	0
	e6			2	1.2	1.44		2	4		2	1	1		2	4		0	0	0		0	0		0	2	0	0	0	#REF!			0.1	#REF!	#REF!	#REF!		0	0	0	0
	g2		0	0	-0.8	0.64	3.2	0	0	0	0	-1	1	5	0	0	0	0	0	0	0	0	0	5	0	0	0	0	0	0			0.1	0	0	0		0	0	0	0
																																	0.1	#REF!	#REF!	#REF!		0.015	0.02	0.025	0.02	0.02
	h3		0	0	0	0		0	0	0	0	0	0		0	0	0	0	0	0		0	0	0	0	0	0	0	0	0			0	0	0	0		0	0	0	0
	h4			0	0	0		0	0		0	0	0		0	0		0	0	0		0	0		0	0	0	0	0	0			0	0	0	0		0	0	0	0
	h7			0	0	0		0	0		0	0	0		0	0		0	0	0		0	0		0	0	0	0	0	0			0	0	0	0		0	0	0	0
	h8		0	0	0	0	0	0	0	0	0	0	0	0	0	0	0	0	0	0	0	0	0	0	0	0	0	0	0	0			0	0	0	0		0	0	0	0
																																	0	0	0	0		0	0	0	0	0
	c3		0	0	0	0	0	0	0	1	0	-1	1	3	0	0	-0.5	0	0	0	0	0	0	3	0	0	0	0	0	#REF!			0.05	#REF!	#REF!	#REF!		0	0	0	0
	h5		0	0	0	0		0	0	1	0	-1	1		0	0	0.5	0	-0.5	0.25		0	0	1.5	0	0	0	0	0	0			0.05	0	0	0		0	0	0	0
	g3			0	0	0		0	0		3	2	4		3	9		0	0	0		0	0		0	3	0	0	0	#REF!			0.05	#REF!	#REF!	#REF!		0	0	0	0
																																	0.05	#REF!	#REF!	#REF!		0	0	0	0	0
	e7		0	1	1	1	0	1	1	1	2	1	1	2	2	4	0.5	1	0.5	0.25	0.5	1	1	3	3	3	0	0	0	0			0.05	0	0	0		0	0	0	0
	f4		0	2	2	4		2	4	1	2	1	1		2	4	0	0	0	0		0	0	0	3	3	0	0	0	0			0.05	0	0	0		0	0	0	0
			0																														1	#REF!	#REF!	#REF!		0.3225	0.4725	0.585
																															#REF!			3	2	min			0.46		0.46	0.46
				3.1.1							3.1.2							3.2.1							3.2.2
				0.46							1.28667							0.546667							1.04083
																											3.33417

## Sheet: INT_2
		1.1.1			1.1.2			1.2.1			1.2.2				3.1.1			3.1.2			3.2.1			3.2.2									2.1.1			2.1.2			2.2.1			2.2.2
e1		0.3	0.6	0.85	0	0.25	0.35	0.45	0.65	0.95	0	0	0		0.15	0.2	0.25	0.15	0.2	0.25	0	0	0	0.2	0.3	0.5		1	0	0	0		0	0	0	0	0	0	0.35	0.45	0.55	0.35	0.55	0.6
e2		0.4	0.65	0.95	0	0.15	0.35	0.45	0.55	0.95	0	0	0		0	0	0	0.15	0.2	0.35	0	0	0	0.2	0.4	0.6		0	2	1	0		0.15	0.25	0.35	0.15	0.2	0.3	0.45	0.55	0.6	0.45	0.75	0.85
e3		0.3	0.6	0.8	0	0.15	0.25	0.35	0.5	0.65	0.2	0.5	0.6		0	0	0	0	0	0	0.3	0.4	0.5	0.2	0.4	0.6		1	1	0	0		0.3	0.5	0.6	0	0	0	0.25	0.3	0.35	0.35	0.45	0.5
e4		0.25	0.4	0.55	0	0.1	0.2	0.45	0.6	0.75	0.2	0.3	0.45		0	0	0	0.45	0.6	0.8	0.15	0.25	0.4	0.5	0.6	0.7		1	3	3	0		0.15	0.25	0.35	0.2	0.35	0.45	0.15	0.2	0.25	0.35	0.55	0.6
e5		0.5	0.9	0.95	0.5	0.85	0.95	0.5	0.7	0.9	0.6	0.85	0.95		0	0	0	0.45	0.65	0.85	0.3	0.4	0.5	0.4	0.6	0.9		3	2	0	0		0.15	0.2	0.25	0.55	0.75	0.85	0.45	0.55	0.65	0.15	0.25	0.35
f3		0.15	0.35	0.55	0	0.25	0.35	0.1	0.25	0.3	0	0	0		0	0	0	0.15	0.2	0.25	0.2	0.3	0.35	0.3	0.5	0.65		2	1	1	0		0	0	0	0.15	0.25	0.3	0	0	0	0	0	0
h1		0	0.25	0.4	0.2	0.45	0.6	0.15	0.2	0.25	0.3	0.5	0.6		0	0	0	0	0	0	0	0	0	0	0	0		1	1	0	0		0.15	0.25	0.3	0.15	0.25	0.35	0	0	0	0	0	0
h6		0	0.35	0.5	0	0.25	0.35	0	0	0	0	0	0		0	0	0	0	0	0	0	0	0	0	0	0		1	2	0	0		0	0	0	0	0	0	0	0	0	0	0	0
a1		0.3	0.6	0.85	0	0.05	0.15	0.4	0.6	0.85	0	0.2	0.3		0.15	0.2	0.25	0.2	0.35	0.4	0	0	0	0	0	0		2	0	0	0		0	0	0	0	0	0	0	0	0	0.15	0.45	0.55
b1		0.45	0.8	0.95	0.25	0.5	0.6	0.4	0.65	0.8	0.35	0.45	0.6		0.1	0.2	0.25	0.25	0.35	0.4	0	0	0	0.15	0.25	0.35		1	2	0	0		0.15	0.35	0.45	0.2	0.35	0.45	0.35	0.5	0.65	0.15	0.45	0.55
d1		0.25	0.45	0.65	0.3	0.5	0.75	0.5	0.65	0.8	0	0	0		0	0	0	0.35	0.5	0.6	0	0	0	0	0	0		1	3	0	0		0.5	0.7	0.9	0.55	0.7	0.85	0.25	0.3	0.35	0.2	0.35	0.4
f1		0.25	0.45	0.6	0	0.25	0.45	0.2	0.35	0.45	0	0.3	0.4		0.15	0.25	0.3	0.15	0.25	0.3	0	0	0	0.5	0.6	0.9		1	1	1	0		0	0	0	0	0	0	0.2	0.3	0.4	0.25	0.45	0.55
a2		0.3	0.5	0.65	0	0.05	0.15	0.3	0.5	0.65	0	0	0		0	0	0	0	0	0	0	0	0	0	0	0		1	1	0	0		0	0	0	0	0	0	0	0	0	0	0	0
b2		0.45	0.8	0.95	0	0.15	0.25	0.2	0.45	0.8	0.4	0.5	0.65		0	0	0	0	0	0	0.15	0.2	0.25	0	0	0		2	3	0	0		0.15	0.3	0.4	0.15	0.3	0.4	0.25	0.45	0.55	0.15	0.55	0.7
g1		0	0.2	0.3	0	0	0	0	0	0	0.15	0.35	0.4		0.15	0.2	0.25	0	0	0	0	0	0	0	0	0		0	2	3	1		0	0	0	0	0	0	0.25	0.35	0.4	0.5	0.6	0.9
h2		0	0.15	0.3	0	0	0	0.2	0.3	0.4	0	0	0		0	0	0	0	0	0	0	0	0	0	0	0		2	0	0	0		0	0	0	0	0	0	0.35	0.45	0.55	0	0	0
a3		0.1	0.25	0.35	0	0	0	0	0	0	0	0	0		0	0	0	0	0	0	0	0	0	0	0	0		1	0	0	0		0	0	0	0	0	0	0.25	0.35	0.4	0	0	0
a4		0	0.25	0.35	0.5	0.8	0.95	0	0.35	0.5	0	0	0		0.1	0.15	0.2	0.15	0.2	0.25	0.2	0.3	0.4	0	0	0		3	2	1	0		0.15	0.25	0.3	0.4	0.5	0.6	0.15	0.25	0.35	0	0	0
a5		0.3	0.7	0.9	0.2	0.5	0.65	0.25	0.5	0.75	0.35	0.65	0.75		0.15	0.25	0.35	0.45	0.6	0.7	0.15	0.2	0.25	0	0	0		2	1	0	0		0.2	0.45	0.6	0	0	0	0.25	0.45	0.55	0.2	0.3	0.4
b3		0.1	0.5	0.7	0.5	0.85	0.95	0.3	0.65	0.9	0.15	0.3	0.4		0	0	0	0.35	0.5	0.6	0	0	0	0	0	0		1	2	0	0		0	0	0	0.5	0.75	0.9	0.15	0.25	0.35	0.1	0.2	0.25
b4		0	0.2	0.45	0	0.45	0.6	0	0	0	0	0	0		0	0	0	0.15	0.2	0.25	0	0	0	0.15	0.25	0.35		0	1	0	0		0	0	0	0.15	0.3	0.4	0	0	0	0	0	0
b5		0.4	0.5	0.8	0.7	0.9	0.95	0.25	0.35	0.5	0.1	0.25	0.35		0.15	0.2	0.25	0	0	0	0	0	0	0.3	0.5	0.8		2	3	1	0		0	0	0	0.65	0.8	0.9	0.45	0.5	0.6	0.15	0.25	0.3
c1		0	0.2	0.35	0	0.15	0.2	0.15	0.3	0.4	0.1	0.2	0.35		0	0	0	0	0	0	0	0	0	0	0	0		0	2	0	0		0.3	0.5	0.75	0.15	0.25	0.3	0.15	0.2	0.25	0.15	0.25	0.35
d3		0	0.3	0.4	0.5	0.85	0.95	0.25	0.45	0.6	0	0	0		0.15	0.2	0.25	0.45	0.7	0.8	0.15	0.2	0.25	0	0	0		1	2	2	0		0.5	0.7	0.85	0.6	0.75	0.9	0.45	0.55	0.65	0.35	0.55	0.6
f2		0.35	0.45	0.6	0.5	0.75	0.95	0.2	0.35	0.45	0.5	0.7	0.9		0.35	0.45	0.5	0.4	0.6	0.75	0.2	0.3	0.4	0.2	0.3	0.45		0	2	0	0		0.1	0.2	0.35	0.15	0.35	0.5	0.35	0.5	0.6	0.15	0.2	0.25
f5		0	0.2	0.35	0	0.15	0.25	0	0	0	0.15	0.25	0.3		0	0	0	0	0	0	0.2	0.4	0.6	0	0	0		1	0	0	0		0.3	0.5	0.6	0.25	0.35	0.45	0.2	0.3	0.35	0	0	0
c2		0	0.1	0.25	0	0	0	0	0	0	0	0	0		0	0	0	0.15	0.2	0.25	0.2	0.25	0.3	0	0	0		0	0	0	0		0.15	0.2	0.3	0	0	0	0.1	0.15	0.2	0.25	0.4	0.65
d2		0	0.25	0.3	0	0	0	0	0	0	0	0	0		0.15	0.2	0.25	0.15	0.2	0.25	0.2	0.3	0.4	0	0	0		0	1	0	0		0.15	0.2	0.3	0	0	0	0.1	0.15	0.2	0.3	0.4	0.45
d4		0	0.2	0.3	0.25	0.45	0.65	0.15	0.3	0.45	0	0	0		0	0	0	0.15	0.25	0.3	0	0	0	0	0	0		0	1	0	0		0.5	0.7	0.85	0.3	0.45	0.55	0.1	0.15	0.2	0	0	0
e6		0.35	0.5	0.7	0	0	0	0.3	0.5	0.65	0.4	0.5	0.6		0	0	0	0	0	0	0	0	0	0	0	0		0	0	0	0		0	0	0	0	0	0	0.15	0.2	0.25	0.15	0.25	0.5
g2		0	0.15	0.3	0	0	0	0	0	0	0	0	0		0	0	0	0	0	0	0	0	0	0	0	0		0	0	1	1		0	0	0	0	0	0	0.15	0.2	0.4	0	0	0
h3		0	0.15	0.25	0	0.25	0.3	0.2	0.3	0.4	0	0	0		0	0	0	0	0	0	0	0	0	0	0	0		0	2	3	0		0	0	0	0.3	0.5	0.6	0.2	0.3	0.4	0	0	0
h4		0	0	0	0	0	0	0	0	0	0	0	0		0	0	0	0	0	0	0	0	0	0	0	0		2	0	1	1		0	0	0	0	0	0	0.1	0.2	0.3	0	0	0
h7		0	0.2	0.35	0	0	0	0	0	0	0	0	0		0	0	0	0	0	0	0	0	0	0	0	0		0	2	1	0		0	0	0	0	0	0	0	0	0	0	0	0
h8		0	0.25	0.4	0	0	0	0	0	0	0	0	0		0	0	0	0	0	0	0	0	0	0	0	0		0	0	0	0		0	0	0	0	0	0	0	0	0	0	0	0
c3		0	0.1	0.25	0	0.1	0.2	0	0	0	0	0	0		0	0	0	0	0	0	0	0	0	0	0	0		0	0	0	0		0	0	0	0	0	0	0.1	0.15	0.2	0.35	0.55	0.6
f4		0.15	0.2	0.3	0	0	0	0	0	0	0	0	0		0	0	0	0.15	0.2	0.25	0	0	0	0.4	0.7	0.9		0	0	0	0		0	0	0	0	0	0	0	0	0	0	0	0
g3		0	0.2	0.3	0	0.15	0.2	0	0	0	0.15	0.3	0.4		0	0	0	0.35	0.45	0.55	0	0	0	0	0	0		0	1	1	0		0.1	0.15	0.2	0.1	0.2	0.3	0.2	0.3	0.35	0.15	0.2	0.25
e7		0	0.25	0.35	0	0	0	0	0	0	0.15	0.2	0.25		0	0	0	0.2	0.35	0.4	0	0	0	0.5	0.7	0.9		0	0	0	0		0.15	0.25	0.35	0.2	0.4	0.5	0	0	0	0	0	0
h5		0	0.2	0.35	0	0	0	0	0	0	0	0	0		0	0	0	0	0	0	0	0	0	0	0	0		3	1	1	1		0	0	0	0	0	0	0	0	0	0	0	0
															1.75	2.5	3.1	5.4	7.75	9.55	2.4	3.5	4.6	4	6.1	8.6
					3.7	7.6	9.75	6.7	11	15.1

## Sheet: 3.1.2.-3.2.2
	3.1.2 INT	3.2.2 INT								3.1.2 INT	3.2.2 INT			3.1.2 INT	3.2.2 INT
e1	0.04	0.0666667								0.41				0.325182
e2	0.0466667	0.08								0.405				0.301388
e3	0	0.08								0.38				0.321216
e4	0.123333	0.12								0.0225				0.0178453
e5	0.13	0.126667								0.0433333				0.0343688
f3	0.04	0.0966667									0.57				0.586118
h1	0	0									0.275				0.282776
h6	0	0									0.1275				0.131105
	0.38	0.57									0				0
a1	0.095	0								1.26083	0.9725			1	1
b1	0.1	0.075
d1	0.145	0
f1	0.07	0.2
	0.41	0.275
a2	0	0
b2	0	0
g1	0	0
h2	0	0
	0	0
a3	0	0
a4	0.03	0
a5	0.0875	0
b3	0.0725	0
b4	0.03	0
b5	0	0.08
c1	0	0
d3	0.0975	0
f2	0.0875	0.0475
f5	0	0
	0.405	0.1275
c2	0	0
d2	0.02	0
d4	0.0233333	0
e6	0	0
g2	0	0
	0.0433333	0
h3	0	0
h4	0	0
h7	0	0
h8	0	0
	0	0
c3	0	0
f4	0.01	0.0333333
g3	0.0225	0
	0.0225	0
e7	0.0158333	0.035
h5	0	0
	1.28667	1.04083					3.1.2 INT	3.2.2. INT										3.1.2. INT	3.2.2. INT
						d1	0.145										d1	0.145		0.112694
						e5	0.13										e5	0.13		0.101036
						e4	0.123333										e4	0.123333		0.0958549
						b1	0.1										b1	0.1		0.0777202
						d3	0.0975										d3	0.0975		0.0757772
						a1	0.095										a1	0.095		0.0738342	0.536917
						a5	0.0875										f1		0.2	0.192154
						f2	0.0875										e5		0.126667	0.121697
						b3	0.0725										e4		0.12	0.115292
						f1	0.07										f3		0.0966667	0.0928743	0.522018
						e2	0.0466667											0.690833	0.543333
						e1	0.04
						f3	0.04
						a4	0.03
						b4	0.03
						d4	0.0233333
						g3	0.0225
						d2	0.02
						e7	0.0158333
						f4	0.01
						f1		0.2
						e5		0.126667
						e4		0.12
						f3		0.0966667
						e2		0.08
						e3		0.08
						b5		0.08
						b1		0.075
						e1		0.0666667
						f2		0.0475
						e7		0.035
						f4		0.0333333
							1.28667	1.04083

## Sheet: 3.2.1-3.1.1
			Rozwój 3.2.1 INT	Rozwój 3.1.1 INT		Rozwój 3.1.1 INT	Rozwój 3.2.1 INT
		suma kryt		0.185	suma kryt	0.402174
		suma Reg		0.185	suma Reg	0.402174
		suma Det		0.04	suma Det	0.0869565
		suma Cele		0.03	suma Cele	0.0652174
		suma Pom		0.02	suma Pom	0.0434783
		suma Det	0.27		suma Det		0.493902
		suma Reg	0.21		suma Reg		0.384146
		suma Cele	0.03		suma Cele		0.054878
		suma pom	0.0366667		suma pom		0.0670732
			0.546667	0.46		1	1
	3.2.1. INT	3.1.1 INT
e1	0	0.04
e2	0	0				3.2.1. INT	3.1.1 INT		3.2.1. INT	3.1.1 INT
e3	0.08	0			e3	0.08		e3	0.146341
e4	0.0533333	0			e5	0.08		e5	0.146341
e5	0.08	0			f5	0.06		f5	0.109756
f3	0.0566667	0			f3	0.0566667		f3	0.103659		0.506098
h1	0	0			f1		0.07	f1		0.152174
h6	0	0			f2		0.065	f2		0.141304
	0.27	0.04			a1		0.06	a1		0.130435
a1	0	0.06			b1		0.055	b1		0.119565	0.543478
b1	0	0.055				0.276667	0.25
d1	0	0				0.506098	0.543478
f1	0	0.07
	0	0.185
a2	0	0
b2	0.03	0					3.2.1. INT	3.1.1 INT
g1	0	0.03				e3	0.08
h2	0	0				e5	0.08
	0.03	0.03				f5	0.06
a3	0	0				f3	0.0566667
a4	0.045	0.0225				e4	0.0533333
a5	0.03	0.0375				a4	0.045
b3	0	0				f2	0.045
b4	0	0				d2	0.03
b5	0	0.03				b2	0.03
c1	0	0				a5	0.03
d3	0.03	0.03				d3	0.03
f2	0.045	0.065				c2	0.00666667
f5	0.06	0				f1		0.07
	0.21	0.185				f2		0.065
c2	0.00666667	0				a1		0.06
d2	0.03	0.02				b1		0.055
d4	0	0				e1		0.04
e6	0	0				a5		0.0375
g2	0	0				g1		0.03
	0.0366667	0.02				b5		0.03
h3	0	0				d3		0.03
h4	0	0				a4		0.0225
h7	0	0				d2		0.02
h8	0	0					0.546667	0.46
	0	0
c3	0	0
h5	0	0
g3	0	0
	0	0
e7	0	0
f4	0	0
	0.546667	0.46

## Sheet: Arkusz3
	4.1.1 INT
f1	0.07
f2	0.065
a1	0.06
b1	0.055
e1	0.04
a5	0.0375
g1	0.03
b5	0.03
d3	0.03
a4	0.0225
d2	0.02
	0.46
