# Supplementary material for: Searching for synergy from a combination of heterogeneous business models: measurement and assessment from the Polish software industry
Source: Heliyon. 2019 Jul 8;5(7):e01970. doi: 10.1016/j.heliyon.2019.e01970 (PMC6617106; doi:10.1016/j.heliyon.2019.e01970)
Supplement: Development objectives of the INT [file mmc6.xlsx]

## Sheet: FSAW 3.2.2_obj.VAR
				Perspektywa Rynek/klient																			Perspektywa finansowa					Perspektywa rozwoju
			1.1.1	3.2.2	wyniki obserwacji 2.1.2	Wyniki obserwacji 2.2.1.		Max value	3.2.2	3.2.2	3.2.2	Znormalizowane oceny	Znormalizowane oceny		3.2.2	1.1.2	1.2.1	1.2.2		3.2.2	3.2.2	3.2.2	3.1.1	3.1.2	3.2.1	3.2.2		4.1.1	4.1.2	4.2.1	4.2.2			3.2.2
	b1		0.875	1	0	0		3	0.3	0.4	0.5	0.3	0.3		0.2	#REF!	#REF!	#REF!		0.06	0.08	0.1	1	0	0	0	1	1	1	0	0	2		0.08
	c1			0	1	1		1	0	0	0	0.4	0.4		0.2	#REF!	#REF!	#REF!		0	0	0	0	2	1	0	3	0	1	1	0	2		0
	e3			0	3	3		3	0	0	0	0.3	0.3		0.2	#REF!	#REF!	#REF!		0	0	0	1	1	0	0	2	0	0	2	1	3		0
	e4			3	0	0		3	0.45	0.55	0.8	0.25	0.25		0.2	#REF!	#REF!	#REF!		0.09	0.11	0.16	1	3	3	0	7	1	3	2	0	6		0.12
	g5			3	1	1		3	0.3	0.4	0.5	0.5	0.5		0.2	#REF!	#REF!	#REF!		0.06	0.08	0.1	3	2	0	0	5	1	2	1	3	7		0.08
	total														0.2	#REF!	#REF!	#REF!		0.21	0.27	0.36												0.28	0.28
	a1		1.75	1	0	0		2	0.1	0.2	0.25	#REF!			0.3	#REF!	#REF!	#REF!		0.03	0.06	0.075	2	0	0	0	2	0	0	0	0	0		0.055
	a5			2	0	0		3	0.25	0.35	0.45	#REF!			0.3	#REF!	#REF!	#REF!		0.075	0.105	0.135	1	2	0	0	3	0	1	0	0	1		0.105
	d1			2	0	0		2	0.35	0.5	0.7	#REF!			0.3	#REF!	#REF!	#REF!		0.105	0.15	0.21	1	3	0	0	4	0	2	1	1	4		0.155
	d2		#REF!	2	0	0		2	0.35	0.45	0.55	#REF!			0.3	#REF!	#REF!	#REF!		0.105	0.135	0.165	1	1	1	0	3	1	1	0	2	4		0.135
	f1			2	2	2		2	0	0	0				0.3					0	0	0												0
	f5			3	0	0		3	0.3	0.4	0.7				0.3					0.09	0.12	0.21												0.14
	h1			0	0	0		0	0	0	0				0.3					0	0	0												0
	total														0.3	#REF!	#REF!	#REF!		0.405	0.57	0.795												0.59	0.59
	a3		0	0	0	0		0	0	0	0	#REF!			0.15	#REF!	#REF!	#REF!		0	0	0	1	1	0	0	2	0	0	1	0	1		0
	a4			0	0	0		0	0	0	0	#REF!			0.15	#REF!	#REF!	#REF!		0	0	0	2	3	0	0	5	0	0	2	0	2		0
	e1			0	2	2		1	0	0	0	#REF!			0.15	#REF!	#REF!	#REF!		0	0	0	0	2	3	1	6	1	0	0	0	1		0
	e2		#REF!	0	2	2		2	0	0	0	0			0.15	0	0	0		0	0	0	2	0	0	0	2	0	0	0	0	0		0
	g1			0	0	0		0	0	0	0				0.15					0	0	0												0
	total														0.15	#REF!	#REF!	#REF!		0	0	0												0	0
	a2		0.8	2	1	1		2	0.15	0.25	0.3	#REF!			0.15	#REF!	#REF!	#REF!		0.0225	0.0375	0.045	1	0	0	0	1	0	0	0	0	0		0.035
	b4			0	0	0		1	0	0	0	#REF!			0.15	#REF!	#REF!	#REF!		0	0	0	3	2	1	0	6	0	1	2	0	3		0
	e5			0	1	1		0	0	0	0	#REF!			0.15	#REF!	#REF!	#REF!		0	0	0	2	1	0	0	3	0	2	1	0	3		0
	f2			1	3	3		2	0	0	0	#REF!			0.15	#REF!	#REF!	#REF!		0	0	0	1	2	0	0	3	0	2	1	3	6		0
	f3			2	2	2		2	0.3	0.4	0.45	#REF!			0.15	#REF!	#REF!	#REF!		0.045	0.06	0.0675	0	1	0	0	1	0	0	0	0	0		0.0575
	g2			1	0	0		2	0.15	0.2	0.25	#REF!			0.15	#REF!	#REF!	#REF!		0.0225	0.03	0.0375	2	3	1	0	6	0	0	1	0	1		0.03
	g3			2	0	0		2	0.15	0.3	0.4	#REF!			0.15	#REF!	#REF!	#REF!		0.0225	0.045	0.06	0	2	0	0	2	0	0	1	0	1		0.0425
	total														0.15	#REF!	#REF!	#REF!		0.1125	0.1725	0.21												0.165	0.165
	b2		0.8	2	0	0		3	0.35	0.5	0.65	0			0.1	0	0	0		0.035	0.05	0.065	0	0	0	0	0	0	0	0	0	0		0.05
	b3			1	0	0		1	0.35	0.4	0.5	#REF!			0.1	#REF!	#REF!	#REF!		0.035	0.04	0.05	0	1	0	0	1	1	1	0	0	2		0.0416667
	b5			1	0	0		1	0.15	0.2	0.25	#REF!			0.1	#REF!	#REF!	#REF!		0.015	0.02	0.025	0	1	0	0	1	1	2	0	0	3		0.02
	d3			0	0	0		0	0	0	0	#REF!			0.1	#REF!	#REF!	#REF!		0	0	0	0	0	0	0	0	2	2	0	0	4		0
	e7		#REF!	0	1	1		0	0	0	0	0			0.1	0	0	0		0	0	0	0	0	1	1	2	0	0	0	0	0		0
	f4			2	0	0		2	0.25	0.35	0.45				0.1					0.025	0.035	0.045												0.035
	f6			0	2	2		0	0	0	0				0.1					0	0	0												0
	g4			0	0	0		0	0	0	0				0.1					0	0	0												0
	h3		0	0	0	0		0	0	0	0	0			0.1	0	0	0		0	0	0	3	1	1	1	6	0	0	0	0	0		0
	total														0.1	#REF!	#REF!	#REF!		0.11	0.145	0.185												0.146667	0.146667
	h2		0	0	0	0		0	0	0	0	0			0	0	0	0		0	0	0	0	2	3	0	5	0	0	0	0	0		0
	h4			0	0	0		0	0	0	0	0			0	0	0	0		0	0	0	2	0	1	1	4	0	0	0	0	0		0
	h5			0	0	0		0	0	0	0	0			0	0	0	0		0	0	0	0	2	1	0	3	0	0	0	0	0		0
	h6		#REF!	0	0	0		0	0	0	0	0			0	0	0	0		0	0	0	0	0	0	0	0	0	0	0	0	0		0
	total														0	0	0	0		0	0	0												0	0
	c2		0.333333	0	2	2		1	0	0	0	0			0.05	0	0	0		0	0	0	0	0	0	0	0	2	2	0	3	7		0
	d4			0	2	2		0	0	0	0	#REF!			0.05	#REF!	#REF!	#REF!		0	0	0	0	1	1	0	2	0	3	0	0	3		0
	total														0.05	#REF!	#REF!	#REF!																0	0
	e6		#REF!	1	1	1		1	0.35	0.5	0.7	#REF!			0.05	#REF!	#REF!	#REF!		0.0175	0.025	0.035	0	0	0	0	0	0	0	0	0	0		0.0258333
			#REF!	34	25	25		49	4.25	5.85	7.7				1	#REF!	#REF!	#REF!		0.855	1.1825	1.585	14	19	10	3	46	6	15	6	6	33
													#REF!			3	2	min			1.2075													1.2075	1.2075
					3	min

## Sheet: FSAW3.2.1_obj.VAR
				Perspektywa Rynek/klient																			Perspektywa finansowa					Perspektywa rozwoju
			1.1.1	3.2.1	wyniki obserwacji 2.1.2	Wyniki obserwacji 2.2.1.	Wyniki obserwacji 2.2.2	Max value	3.2.1	3.2.1	3.2.1	Znormalizowane oceny	Znormalizowane oceny		3.2.1	1.1.2	1.2.1	1.2.2		3.2.1	3.2.1	3.2.1	3.1.1	3.1.2	3.2.1	3.2.2		4.1.1	4.1.2	4.2.1	4.2.2			3.2.1
	b1		0.375	1	0	0	0	3	0	0	0	0.3	0.3		0.2	#REF!	#REF!	#REF!		0	0	0	1	0	0	0	1	1	1	0	0	2		0
	c1			1	1	1	1	1	0.2	0.25	0.3	0.4	0.4		0.2	#REF!	#REF!	#REF!		0.04	0.05	0.06	0	2	1	0	3	0	1	1	0	2		0.05
	e3			1	3	3	3	3	0.2	0.25	0.4	0.3	0.3		0.2	#REF!	#REF!	#REF!		0.04	0.05	0.08	1	1	0	0	2	0	0	2	1	3		0.0566667
	e4			0	0	0	0	3	0	0	0	0.25	0.25		0.2	#REF!	#REF!	#REF!		0	0	0	1	3	3	0	7	1	3	2	0	6		0
	g5			0	1	1	1	3	0	0	0	0.5	0.5		0.2	#REF!	#REF!	#REF!		0	0	0	3	2	0	0	5	1	2	1	3	7		0
	total														0.2	#REF!	#REF!	#REF!		0.08	0.1	0.14												0.106667	0.106667
	a1		0.75	1	0	0	0	2	0.1	0.2	0.3	#REF!			0.3	#REF!	#REF!	#REF!		0.03	0.06	0.09	2	0	0	0	2	0	0	0	0	0		0.06
	a5			1	0	0	0	3	0.1	0.2	0.3	#REF!			0.3	#REF!	#REF!	#REF!		0.03	0.06	0.09	1	2	0	0	3	0	1	0	0	1		0.06
	d1			1	0	0	0	2	0.15	0.2	0.25	#REF!			0.3	#REF!	#REF!	#REF!		0.045	0.06	0.075	1	3	0	0	4	0	2	1	1	4		0.06
	d2		#REF!	0	0	0	0	2	0	0	0	#REF!			0.3	#REF!	#REF!	#REF!		0	0	0	1	1	1	0	3	1	1	0	2	4		0
	f1			2	2	2	2	2	0.4	0.55	0.7				0.3					0.12	0.165	0.21												0.165
	f5			0	0	0	0	3	0	0	0				0.3					0	0	0												0
	h1			0	0	0	0	0	0	0	0				0.3					0	0	0												0
	total														0.3	#REF!	#REF!	#REF!		0.225	0.345	0.465												0.345	0.345
	a3		0	0	0	0	0	0	0	0	0	#REF!			0.15	#REF!	#REF!	#REF!		0	0	0	1	1	0	0	2	0	0	1	0	1		0
	a4			0	0	0	0	0	0	0	0	#REF!			0.15	#REF!	#REF!	#REF!		0	0	0	2	3	0	0	5	0	0	2	0	2		0
	e1			0	2	2	2	1	0	0	0	#REF!			0.15	#REF!	#REF!	#REF!		0	0	0	0	2	3	1	6	1	0	0	0	1		0
	e2		#REF!	0	2	2	2	2	0	0	0	0			0.15	0	0	0		0	0	0	2	0	0	0	2	0	0	0	0	0		0
	g1			0	0	0	0	0	0	0	0				0.15					0	0	0												0
	total														0.15	#REF!	#REF!	#REF!		0	0	0												0	0
	a2		0.6	2	1	1	1	2	0.15	0.25	0.35	#REF!			0.15	#REF!	#REF!	#REF!		0.0225	0.0375	0.0525	1	0	0	0	1	0	0	0	0	0		0.0375
	b4			0	0	0	0	1	0	0	0	#REF!			0.15	#REF!	#REF!	#REF!		0	0	0	3	2	1	0	6	0	1	2	0	3		0
	e5			0	1	1	1	0	0	0	0	#REF!			0.15	#REF!	#REF!	#REF!		0	0	0	2	1	0	0	3	0	2	1	0	3		0
	f2			2	3	3	3	2	0.35	0.55	0.65	#REF!			0.15	#REF!	#REF!	#REF!		0.0525	0.0825	0.0975	1	2	0	0	3	0	2	1	3	6		0.0775
	f3			2	2	2	2	2	0.15	0.2	0.25	#REF!			0.15	#REF!	#REF!	#REF!		0.0225	0.03	0.0375	0	1	0	0	1	0	0	0	0	0		0.03
	g2			0	0	0	0	2	0	0	0	#REF!			0.15	#REF!	#REF!	#REF!		0	0	0	2	3	1	0	6	0	0	1	0	1		0
	g3			0	0	0	0	2	0	0	0	#REF!			0.15	#REF!	#REF!	#REF!		0	0	0	0	2	0	0	2	0	0	1	0	1		0
	total														0.15	#REF!	#REF!	#REF!		0.0975	0.15	0.1875												0.145	0.145
	b2		0.2	1	0	0	0	3	0.2	0.25	0.3	0			0.1	0	0	0		0.02	0.025	0.03	0	0	0	0	0	0	0	0	0	0		0.025
	b3			0	0	0	0	1	0	0	0	#REF!			0.1	#REF!	#REF!	#REF!		0	0	0	0	1	0	0	1	1	1	0	0	2		0
	b5			0	0	0	0	1	0	0	0	#REF!			0.1	#REF!	#REF!	#REF!		0	0	0	0	1	0	0	1	1	2	0	0	3		0
	d3			0	0	0	0	0	0	0	0	#REF!			0.1	#REF!	#REF!	#REF!		0	0	0	0	0	0	0	0	2	2	0	0	4		0
	e7		#REF!	0	1	1	1	0	0	0	0	0			0.1	0	0	0		0	0	0	0	0	1	1	2	0	0	0	0	0		0
	f4			0	0	0	0	2	0	0	0				0.1					0	0	0												0
	f6			0	2	2	2	0	0	0	0				0.1					0	0	0												0
	g4			0	0	0	0	0	0	0	0				0.1					0	0	0												0
	h3		0	0	0	0	0	0	0	0	0	0			0.1	0	0	0		0	0	0	3	1	1	1	6	0	0	0	0	0		0
	total														0.1	#REF!	#REF!	#REF!		0.02	0.025	0.03												0.025	0.025
	h2		0	0	0	0	0	0	0	0	0	0			0	0	0	0		0	0	0	0	2	3	0	5	0	0	0	0	0		0
	h4			0	0	0	0	0	0	0	0	0			0	0	0	0		0	0	0	2	0	1	1	4	0	0	0	0	0		0
	h5			0	0	0	0	0	0	0	0	0			0	0	0	0		0	0	0	0	2	1	0	3	0	0	0	0	0		0
	h6		#REF!	0	0	0	0	0	0	0	0	0			0	0	0	0		0	0	0	0	0	0	0	0	0	0	0	0	0		0
	total														0	0	0	0		0	0	0												0	0
	c2		0.333333	1	2	2	2	1	0.15	0.2	0.25	0			0.05	0	0	0		0.0075	0.01	0.0125	0	0	0	0	0	2	2	0	3	7		0.01
	d4			0	2	2	2	0	0.1	0.15	0.2	#REF!			0.05	#REF!	#REF!	#REF!		0.005	0.0075	0.01	0	1	1	0	2	0	3	0	0	3		0.0075
	total														0.05	#REF!	#REF!	#REF!		0.0125	0.0175	0.0225												0.0175	0.0175
	e6		#REF!	0	1	1	1	1	0	0	0	#REF!			0.05	#REF!	#REF!	#REF!		0	0	0	0	0	0	0	0	0	0	0	0	0		0
			#REF!	16	25	25	25	49	2.25	3.25	4.25				1	#REF!	#REF!	#REF!		0.435	0.6375	0.845	14	19	10	3	46	6	15	6	6	33
													#REF!			3	2	min			0.639167													0.639167	0.639167
					3	min
				3.2.1	2.1.2	2.2.1	2.2.2
				0.639167	1.5875	#REF!	0

## Sheet: FSAW 3.1.2_obj.VAR
				Perspektywa Rynek/klient																			Perspektywa finansowa					Perspektywa rozwoju
			1.1.1	Wyniki obserwacji 2.1.1	3.1.2	Wyniki obserwacji 2.2.1.	Wyniki obserwacji 2.2.2	max value	3.1.2	3.1.2	3.1.2	Znormalizowane oceny	Znormalizowane oceny		3.1.2	1.1.2	1.2.1	1.2.2		3.1.2	3.1.2	3.1.2	3.1.1	3.1.2	3.2.1	3.2.2		4.1.1	4.1.2	4.2.1	4.2.2			3.1.2
	b1		0.625	0	3	0	3	3	0.5	0.65	0.8	0.3	0.3		0.2	#REF!	#REF!	#REF!		0.1	0.13	0.16	1	0	0	0	1	1	1	0	0	2		0.13
	c1			2	0	1	2	1	0	0	0	0.4	0.4		0.2	#REF!	#REF!	#REF!		0	0	0	0	2	1	0	3	0	1	1	0	2		0
	e3			1	3	3	2	3	0.3	0.45	0.5	0.3	0.3		0.2	#REF!	#REF!	#REF!		0.06	0.09	0.1	1	1	0	0	2	0	0	2	1	3		0.0833333
	e4			2	3	0	1	3	0.55	0.65	0.9	0.25	0.25		0.2	#REF!	#REF!	#REF!		0.11	0.13	0.18	1	3	3	0	7	1	3	2	0	6		0.14
	g5			0	3	1	2	3	0.35	0.45	0.5	0.5	0.5		0.2	#REF!	#REF!	#REF!		0.07	0.09	0.1	3	2	0	0	5	1	2	1	3	7		0.0866667
	total														0.2	#REF!	#REF!	#REF!		0.34	0.44	0.54												0.44	0.44
	a1		0.25	1	2	0	1	2	0.4	0.55	0.65	#REF!			0.3	#REF!	#REF!	#REF!		0.12	0.165	0.195	2	0	0	0	2	0	0	0	0	0		0.16
	a5			0	3	0	0	3	0.5	0.65	0.7	#REF!			0.3	#REF!	#REF!	#REF!		0.15	0.195	0.21	1	2	0	0	3	0	1	0	0	1		0.185
	d1			0	1	0	2	2	0.3	0.55	0.65	#REF!			0.3	#REF!	#REF!	#REF!		0.09	0.165	0.195	1	3	0	0	4	0	2	1	1	4		0.15
	d2		#REF!	0	2	0	2	2	0.3	0.5	0.6	#REF!			0.3	#REF!	#REF!	#REF!		0.09	0.15	0.18	1	1	1	0	3	1	1	0	2	4		0.14
	f1			3	2	2	3	2	0.15	0.25	0.4				0.3					0.045	0.075	0.12												0.08
	f5			1	3	0	3	3	0.35	0.45	0.55				0.3					0.105	0.135	0.165												0.135
	h1			0	0	0	0	0	0	0	0				0.3					0	0	0												0
	total														0.3	#REF!	#REF!	#REF!		0.6	0.885	1.065												0.85	0.85
	a3		2	2	0	0	0	0	0	0	0	#REF!			0.15	#REF!	#REF!	#REF!		0	0	0	1	1	0	0	2	0	0	1	0	1		0
	a4			2	0	0	0	0	0	0	0	#REF!			0.15	#REF!	#REF!	#REF!		0	0	0	2	3	0	0	5	0	0	2	0	2		0
	e1			2	0	2	0	1	0	0	0	#REF!			0.15	#REF!	#REF!	#REF!		0	0	0	0	2	3	1	6	1	0	0	0	1		0
	e2		#REF!	2	0	2	1	2	0	0	0	0			0.15	0	0	0		0	0	0	2	0	0	0	2	0	0	0	0	0		0
	g1			1	0	0	0	0	0	0	0				0.15					0	0	0												0
	total														0.15	#REF!	#REF!	#REF!		0	0	0												0	0
	a2		0.8	3	1	1	1	2	0.3	0.4	0.55	#REF!			0.15	#REF!	#REF!	#REF!		0.045	0.06	0.0825	1	0	0	0	1	0	0	0	0	0		0.0625
	b4			0	1	0	2	1	0.1	0.15	0.2	#REF!			0.15	#REF!	#REF!	#REF!		0.015	0.0225	0.03	3	2	1	0	6	0	1	2	0	3		0.0225
	e5			0	0	1	1	0	0	0	0	#REF!			0.15	#REF!	#REF!	#REF!		0	0	0	2	1	0	0	3	0	2	1	0	3		0
	f2			2	1	3	2	2	0.15	0.2	0.25	#REF!			0.15	#REF!	#REF!	#REF!		0.0225	0.03	0.0375	1	2	0	0	3	0	2	1	3	6		0.03
	f3			1	1	2	1	2	0.2	0.25	0.3	#REF!			0.15	#REF!	#REF!	#REF!		0.03	0.0375	0.045	0	1	0	0	1	0	0	0	0	0		0.0375
	g2			1	1	0	2	2	0.1	0.15	0.2	#REF!			0.15	#REF!	#REF!	#REF!		0.015	0.0225	0.03	2	3	1	0	6	0	0	1	0	1		0.0225
	g3			1	1	0	2	2	0.15	0.2	0.25	#REF!			0.15	#REF!	#REF!	#REF!		0.0225	0.03	0.0375	0	2	0	0	2	0	0	1	0	1		0.03
	total														0.15	#REF!	#REF!	#REF!		0.15	0.2025	0.2625												0.205	0.205
	b2		1	2	0	0	1	3	0.15	0.2	0.25	0			0.1	0	0	0		0.015	0.02	0.025	0	0	0	0	0	0	0	0	0	0		0.02
	b3			2	0	0	0	1	0	0	0	#REF!			0.1	#REF!	#REF!	#REF!		0	0	0	0	1	0	0	1	1	1	0	0	2		0
	b5			0	1	0	0	1	0.15	0.2	0.25	#REF!			0.1	#REF!	#REF!	#REF!		0.015	0.02	0.025	0	1	0	0	1	1	2	0	0	3		0.02
	d3			1	0	0	1	0	0	0	0	#REF!			0.1	#REF!	#REF!	#REF!		0	0	0	0	0	0	0	0	2	2	0	0	4		0
	e7		#REF!	0	0	1	0	0	0	0	0	0			0.1	0	0	0		0	0	0	0	0	1	1	2	0	0	0	0	0		0
	f4			0	2	0	0	2	0.2	0.3	0.4				0.1					0.02	0.03	0.04												0.03
	f6			0	0	2	0	0	0	0	0				0.1					0	0	0												0
	g4			0	0	0	1	0	0	0	0				0.1					0	0	0												0
	h3		0	0	0	0	1	0	0	0	0	0			0.1	0	0	0		0	0	0	3	1	1	1	6	0	0	0	0	0		0
	total														0.1	#REF!	#REF!	#REF!		0.05	0.07	0.09												0.07	0.07
	h2		0	0	0	0	1	0	0	0	0	0			0	0	0	0		0	0	0	0	2	3	0	5	0	0	0	0	0		0
	h4			0	0	0	1	0	0	0	0	0			0	0	0	0		0	0	0	2	0	1	1	4	0	0	0	0	0		0
	h5			0	0	0	1	0	0	0	0	0			0	0	0	0		0	0	0	0	2	1	0	3	0	0	0	0	0		0
	h6		#REF!	0	0	0	0	0	0	0	0	0			0	0	0	0		0	0	0	0	0	0	0	0	0	0	0	0	0		0
	total														0	0	0	0		0	0	0												0	0
	c2		1.33333	1	0	2	1	1	0	0	0	0			0.05	0	0	0		0	0	0	0	0	0	0	0	2	2	0	3	7		0
	d4			2	0	2	1	0	0.15	0.2	0.25	#REF!			0.05	#REF!	#REF!	#REF!		0.0075	0.01	0.0125	0	1	1	0	2	0	3	0	0	3		0.01
	total														0.05	#REF!	#REF!	#REF!		0.0075	0.01	0.0125												0.01	0.01
	e6		#REF!	1	0	1	0	1	0.15	0.25	0.35	#REF!			0.05	#REF!	#REF!	#REF!		0.0075	0.0125	0.0175	0	0	0	0	0	0	0	0	0	0		0.0125
			#REF!	35	34	25	42	49	5.35	7.4	9.15				1	#REF!	#REF!	#REF!		1.155	1.62	1.9875	14	19	10	3	46	6	15	6	6	33
													#REF!			3	2	min			1.5875													1.5875	1.5875
				MAX		min
				1.1.1	3.1.2	1.2.1	1.2.2
				1.5875	1.5875	#REF!	#REF!
				max		min	3

## Sheet: FSAW 3.1.1_obj.VAR
				Perspektywa Rynek/klient																			Perspektywa finansowa					Perspektywa rozwoju
			1.1.1	3.1.1	3.1.2	3.2.1.	3.2.2	Max value	3.1.1	3.1.1	3.1.1	Znormalizowane oceny	Znormalizowane oceny		3.1.1	1.1.2	1.2.1	1.2.2		3.1.1	3.1.1	3.1.1	3.1.1	3.1.2	3.2.1	3.2.2		4.1.1	4.1.2	4.2.1	4.2.2			3.1.1
	b1		0.625	1	3	1	1	3	0.1	0.15	0.2	0.3	0.3		0.2	#REF!	#REF!	#REF!		0.02	0.03	0.04	1	0	0	0	1	1	1	0	0	2		0.03
	c1			0	0	1	0	1	0	0	0	0.4	0.4		0.2	#REF!	#REF!	#REF!		0	0	0	0	2	1	0	3	0	1	1	0	2		0
	e3			1	3	1	0	3	0.3	0.5	0.6	0.3	0.3		0.2	#REF!	#REF!	#REF!		0.06	0.1	0.12	1	1	0	0	2	0	0	2	1	3		0.0933333
	e4			1	3	0	3	3	0.45	0.6	0.7	0.25	0.25		0.2	#REF!	#REF!	#REF!		0.09	0.12	0.14	1	3	3	0	7	1	3	2	0	6		0.116667
	g5			2	3	0	3	3	0.4	0.55	0.65	0.5	0.5		0.2	#REF!	#REF!	#REF!		0.08	0.11	0.13	3	2	0	0	5	1	2	1	3	7		0.106667
	total														0.2	#REF!	#REF!	#REF!		0.25	0.36	0.43												0.346667	0.346667
	a1		1	1	2	1	1	2	0.15	0.2	0.25	#REF!			0.3	#REF!	#REF!	#REF!		0.045	0.06	0.075	2	0	0	0	2	0	0	0	0	0		0.06
	a5			1	3	1	2	3	0.2	0.3	0.35	#REF!			0.3	#REF!	#REF!	#REF!		0.06	0.09	0.105	1	2	0	0	3	0	1	0	0	1		0.085
	d1			1	1	1	2	2	0.15	0.25	0.35	#REF!			0.3	#REF!	#REF!	#REF!		0.045	0.075	0.105	1	3	0	0	4	0	2	1	1	4		0.075
	d2		#REF!	1	2	0	2	2	0.2	0.3	0.4	#REF!			0.3	#REF!	#REF!	#REF!		0.06	0.09	0.12	1	1	1	0	3	1	1	0	2	4		0.09
	f1			0	2	2	2	2	0	0	0				0.3					0	0	0												0
	f5			2	3	0	3	3	0.4	0.55	0.65				0.3					0.12	0.165	0.195												0.16
	h1			0	0	0	0	0	0	0	0				0.3					0	0	0												0
	total														0.3	#REF!	#REF!	#REF!		0.33	0.48	0.6												0.47	0.47
	a3		0.75	0	0	0	0	0	0	0	0	#REF!			0.15	#REF!	#REF!	#REF!		0	0	0	1	1	0	0	2	0	0	1	0	1		0
	a4			0	0	0	0	0	0.15	0.25	0.3	#REF!			0.15	#REF!	#REF!	#REF!		0.0225	0.0375	0.045	2	3	0	0	5	0	0	2	0	2		0.035
	e1			1	0	0	0	1	0.2	0.3	0.5	#REF!			0.15	#REF!	#REF!	#REF!		0.03	0.045	0.075	0	2	3	1	6	1	0	0	0	1		0.05
	e2		#REF!	2	0	0	0	2	0.25	0.35	0.5	0			0.15	0	0	0		0.0375	0.0525	0.075	2	0	0	0	2	0	0	0	0	0		0.055
	g1			0	0	0	0	0	0.2	0.3	0.35				0.15					0.03	0.045	0.0525												0.0425
	total														0.15	#REF!	#REF!	#REF!		0.12	0.18	0.2475												0.1825	0.1825
	a2		0.8	2	1	2	2	2	0.2	0.25	0.35	#REF!			0.15	#REF!	#REF!	#REF!		0.03	0.0375	0.0525	1	0	0	0	1	0	0	0	0	0		0.04
	b4			1	1	0	0	1	0	0	0	#REF!			0.15	#REF!	#REF!	#REF!		0	0	0	3	2	1	0	6	0	1	2	0	3		0
	e5			0	0	0	0	0	0.1	0.2	0.3	#REF!			0.15	#REF!	#REF!	#REF!		0.015	0.03	0.045	2	1	0	0	3	0	2	1	0	3		0.03
	f2			1	1	2	1	2	0.1	0.15	0.2	#REF!			0.15	#REF!	#REF!	#REF!		0.015	0.0225	0.03	1	2	0	0	3	0	2	1	3	6		0.0225
	f3			0	1	2	2	2	0.15	0.25	0.4	#REF!			0.15	#REF!	#REF!	#REF!		0.0225	0.0375	0.06	0	1	0	0	1	0	0	0	0	0		0.04
	g2			2	1	0	1	2	0.2	0.4	0.6	#REF!			0.15	#REF!	#REF!	#REF!		0.03	0.06	0.09	2	3	1	0	6	0	0	1	0	1		0.06
	g3			2	1	0	2	2	0.4	0.55	0.6	#REF!			0.15	#REF!	#REF!	#REF!		0.06	0.0825	0.09	0	2	0	0	2	0	0	1	0	1		0.0775
	total														0.15	#REF!	#REF!	#REF!		0.1725	0.27	0.3675												0.27	0.27
	b2		0.6	3	0	1	2	3	0.3	0.35	0.4	0			0.1	0	0	0		0.03	0.035	0.04	0	0	0	0	0	0	0	0	0	0		0.035
	b3			0	0	0	1	1	0	0	0	#REF!			0.1	#REF!	#REF!	#REF!		0	0	0	0	1	0	0	1	1	1	0	0	2		0
	b5			0	1	0	1	1	0	0	0	#REF!			0.1	#REF!	#REF!	#REF!		0	0	0	0	1	0	0	1	1	2	0	0	3		0
	d3			0	0	0	0	0	0	0	0	#REF!			0.1	#REF!	#REF!	#REF!		0	0	0	0	0	0	0	0	2	2	0	0	4		0
	e7		#REF!	0	0	0	0	0	0.1	0.15	0.2	0			0.1	0	0	0		0.01	0.015	0.02	0	0	1	1	2	0	0	0	0	0		0.015
	f4			1	2	0	2	2	0.25	0.35	0.5				0.1					0.025	0.035	0.05												0.0366667
	f6			0	0	0	0	0	0	0	0				0.1					0	0	0												0
	g4			0	0	0	0	0	0	0	0				0.1					0	0	0												0
	h3		0	0	0	0	0	0	0.25	0.4	0.6	0			0.1	0	0	0		0.025	0.04	0.06	3	1	1	1	6	0	0	0	0	0		0.0416667
	total														0.1	#REF!	#REF!	#REF!		0.09	0.125	0.17												0.128333	0.128333
	h2		0	0	0	0	0	0	0.15	0.25	0.35	0			0	0	0	0		0	0	0	0	2	3	0	5	0	0	0	0	0		0
	h4			0	0	0	0	0	0	0	0	0			0	0	0	0		0	0	0	2	0	1	1	4	0	0	0	0	0		0
	h5			0	0	0	0	0	0	0	0	0			0	0	0	0		0	0	0	0	2	1	0	3	0	0	0	0	0		0
	h6		#REF!	0	0	0	0	0	0	0	0	0			0	0	0	0		0	0	0	0	0	0	0	0	0	0	0	0	0		0
	total														0	0	0	0		0	0	0												0	0
	c2		0.333333	0	0	1	0	1	0	0	0	0			0.05	0	0	0		0	0	0	0	0	0	0	0	2	2	0	3	7		0
	d4			0	0	0	0	0	0	0	0	#REF!			0.05	#REF!	#REF!	#REF!		0	0	0	0	1	1	0	2	0	3	0	0	3		0
	total														0.05	#REF!	#REF!	#REF!		0	0	0												0	0
	e6		#REF!	1	0	0	1	1	0.3	0.4	0.35	#REF!			0.05	#REF!	#REF!	#REF!		0.015	0.02	0.0175	0	0	0	0	0	0	0	0	0	0		0.0175
			#REF!	26	34	16	33	49	5.35	7.9	10.3				1	#REF!	#REF!	#REF!		0.9775	1.435	1.8325	14	19	10	3	46	6	15	6	6	33
													#REF!			3	2	min			1.415													1.415	1.415
				3.1.1	3.1.2	3.2.1	3.2.2
				1.415	1.5875	0.639167	1.2075
								4.84917

## Sheet: VAR_objective
			1.1.1	1.1.2	1.2.1	1.2.2		2.1.1	2.1.2	2.2.1	2.2.2							3.1.1	3.1.2	3.2.1	3.2.2
6	b1		1	1	3	2	7	0	1	0	3	4						1	3	1	1	6
11	c1		3	3	2	3	11	2	0	1	2	5						0	0	1	0	1
19	e3		3	2	2	2	9	1	0	3	2	6						1	3	1	0	5
20	e4		2	2	0	2	6	2	3	0	1	6						1	3	0	3	7
34	g5		2	2	0	2	6	0	0	1	2	3						2	3	0	3	8
1	a1		1	1	0	2	4	1	0	0	1	2						1	2	1	1	5
5	a5		1	3	3	0	7	0	3	0	0	3						1	3	1	2	7
13	d1		1	1	2	3	7	0	0	0	2	2						1	1	1	2	5
14	d2		0	0	1	1	2	0	2	0	2	4						1	2	0	2	5
24	f1		2	3	3	3	11	3	1	2	3	9						0	2	2	2	6
28	f5		2	2	0	3	7	1	1	0	3	5						2	3	0	3	8
35	h1		0	0	0	0	0	0	0	0	0	0						0	0	0	0	0
3	a3		1	0	0	1	2	2	0	0	0	2						0	0	0	0	0
4	a4		2	0	0	1	3	2	0	0	0	2						0	0	0	0	0
17	e1		3	2	0	0	5	2	0	2	0	4						1	0	0	0	1
18	e2		3	3	1	1	8	2	0	2	1	5						2	0	0	0	2
30	g1		0	0	0	0	0	1	0	0	0	1						0	0	0	0	0
2	a2		3	1	1	2	7	3	1	1	1	6						2	1	2	2	7
9	b4		2	2	1	3	8	0	0	0	2	2						1	1	0	0	2
21	e5		2	2	0	0	4	0	0	1	1	2						0	0	0	0	0
25	f2		1	3	2	2	8	2	0	3	2	7						1	1	2	1	5
26	f3		2	2	0	2	6	1	2	2	1	6						0	1	2	2	5
31	g2		2	2	0	0	4	1	0	0	2	3						2	1	0	1	4
32	g3		1	1	0	0	2	1	0	0	2	3						2	1	0	2	5
36	h2		2	2	0	0	4	0	0	0	1	1						0	0	0	0	0
38	h4		0	0	0	0	0	0	0	0	1	1						0	0	0	0	0
39	h5		0	0	0	0	0	0	0	0	1	1						0	0	0	0	0
40	h6		0	0	0	0	0	0	0	0	0	0						0	0	0	0	0
7	b2		3	2	0	1	6	2	1	0	1	4						3	0	1	2	6
8	b3		3	2	0	0	5	2	0	0	0	2						0	0	0	1	1
10	b5		2	2	0	2	6	0	1	0	0	1						0	1	0	1	2
15	d3		3	3	1	2	9	1	0	0	1	2						0	0	0	0	0
23	e7		0	1	0	0	1	0	0	1	0	1						0	0	0	0	0
27	f4		1	1	0	0	2	0	2	0	0	2						1	2	0	2	5
29	f6		0	0	1	0	1	0	0	2	0	2						0	0	0	0	0
33	g4		0	0	0	0	0	0	0	0	1	1						0	0	0	0	0
12	c2		3	3	1	2	9	1	0	2	1	4						0	0	1	0	1
16	d4		1	2	2	1	6	2	0	2	1	5						0	0	0	0	0
22	e6		1	1	0	0	2	1	2	1	0	4						1	0	0	1	2
37	h3		1	1	0	0	2	0	0	0	1	1						0	0	0	0	0
			60	58	26	43	129	36	20	26	42	86						27	34	16	34	81

## Sheet: VAR
			3.1.1			3.1.2			3.2.1			3.2.2
6	b1		0.1	0.15	0.2	0.5	0.65	0.8	0	0	0	0.3	0.4	0.5	3.6
11	c1		0	0	0	0	0	0	0.2	0.25	0.3	0	0	0	0.75
19	e3		0.3	0.5	0.6	0.3	0.45	0.5	0.2	0.25	0.4	0	0	0	3.5
20	e4		0.45	0.6	0.7	0.55	0.65	0.9	0	0	0	0.45	0.55	0.8	5.65
34	g5		0.4	0.55	0.65	0.35	0.45	0.5	0	0	0	0.3	0.4	0.5	4.1
1	a1		0.15	0.2	0.25	0.4	0.55	0.65	0.1	0.2	0.3	0.1	0.2	0.25	3.35
5	a5		0.2	0.3	0.35	0.5	0.65	0.7	0.1	0.2	0.3	0.25	0.35	0.45	4.35
13	d1		0.15	0.25	0.35	0.3	0.55	0.65	0.15	0.2	0.25	0.35	0.5	0.7	4.4
14	d2		0.2	0.3	0.4	0.3	0.5	0.6	0	0	0	0.35	0.45	0.55	3.65
24	f1		0	0	0	0.15	0.25	0.4	0.4	0.55	0.7	0	0	0	2.45
28	f5		0.4	0.55	0.65	0.35	0.45	0.55	0	0	0	0.3	0.4	0.7	4.35
35	h1		0	0	0	0	0	0	0	0	0	0	0	0	0
3	a3		0	0	0	0	0	0	0	0	0	0	0	0	0
4	a4		0.15	0.25	0.3	0	0	0	0	0	0	0	0	0	0.7
17	e1		0.2	0.3	0.5	0	0	0	0	0	0	0	0	0	1
18	e2		0.25	0.35	0.5	0	0	0	0	0	0	0	0	0	1.1
30	g1		0.2	0.3	0.35	0	0	0	0	0	0	0	0	0	0.85
2	a2		0.2	0.25	0.35	0.3	0.4	0.55	0.15	0.25	0.35	0.15	0.25	0.3	3.5
9	b4		0	0	0	0.1	0.15	0.2	0	0	0	0	0	0	0.45
21	e5		0.1	0.2	0.3	0	0	0	0	0	0	0	0	0	0.6
25	f2		0.1	0.15	0.2	0.15	0.2	0.25	0.35	0.55	0.65	0	0	0	2.6
26	f3		0.15	0.25	0.4	0.2	0.25	0.3	0.15	0.2	0.25	0.3	0.4	0.45	3.3
31	g2		0.2	0.4	0.6	0.1	0.15	0.2	0	0	0	0.15	0.2	0.25	2.25
32	g3		0.4	0.55	0.6	0.15	0.2	0.25	0	0	0	0.15	0.3	0.4	3
36	h2		0.15	0.25	0.35	0	0	0	0	0	0	0	0	0	0.75
38	h4		0	0	0	0	0	0	0	0	0	0	0	0	0
39	h5		0	0	0	0	0	0	0	0	0	0	0	0	0
40	h6		0	0	0	0	0	0	0	0	0	0	0	0	0
7	b2		0.3	0.35	0.4	0.15	0.2	0.25	0.2	0.25	0.3	0.35	0.5	0.65	3.9
8	b3		0	0	0	0	0	0	0	0	0	0.35	0.4	0.5	1.25
10	b5		0	0	0	0.15	0.2	0.25	0	0	0	0.15	0.2	0.25	1.2
15	d3		0	0	0	0	0	0	0	0	0	0	0	0	0
23	e7		0.1	0.15	0.2	0	0	0	0	0	0	0	0	0	0.45
27	f4		0.25	0.35	0.5	0.2	0.3	0.4	0	0	0	0.25	0.35	0.45	3.05
29	f6		0	0	0	0	0	0	0	0	0	0	0	0	0
33	g4		0	0	0	0	0	0	0	0	0	0	0	0	0
12	c2		0	0	0	0	0	0	0.15	0.2	0.25	0	0	0	0.6
16	d4		0	0	0	0.15	0.2	0.25	0.1	0.15	0.2	0	0	0	1.05
22	e6		0.3	0.4	0.35	0.15	0.25	0.35	0	0	0	0.35	0.5	0.7	3.35
37	h3		0.25	0.4	0.6	0	0	0	0	0	0	0	0	0	1.25
			5.65	8.3	10.65	5.5	7.65	9.5	2.25	3.25	4.25	4.6	6.35	8.4	76.35

## Sheet: VAR-2
	3.1.2	3.1.1	3.2.2	3.2.1
b1	0.13	0.03	0.08	0
c1	0	0	0	0.05
e3	0.0833333	0.0933333	0	0.0566667
e4	0.14	0.116667	0.12	0
g5	0.0866667	0.106667	0.08	0
	0.44	0.346667	0.28	0.106667
a1	0.16	0.06	0.055	0.06
a5	0.185	0.085	0.105	0.06
d1	0.15	0.075	0.155	0.06
d2	0.14	0.09	0.135	0
f1	0.08	0	0	0.165
f5	0.135	0.16	0.14	0
h1	0	0	0	0
	0.85	0.47	0.59	0.345
a3	0	0	0	0
a4	0	0.035	0	0
e1	0	0.05	0	0
e2	0	0.055	0	0
g1	0	0.0425	0	0
	0	0.1825	0	0
a2	0.0625	0.04	0.035	0.0375
b4	0.0225	0	0	0
e5	0	0.03	0	0
f2	0.03	0.0225	0	0.0775
f3	0.0375	0.04	0.0575	0.03
g2	0.0225	0.06	0.03	0
g3	0.03	0.0775	0.0425	0
	0.205	0.27	0.165	0.145
b2	0.02	0.035	0.05	0.025
b3	0	0	0.0416667	0
b5	0.02	0	0.02	0
d3	0	0	0	0
e7	0	0.015	0	0
f4	0.03	0.0366667	0.035	0
f6	0	0	0	0
g4	0	0	0	0
	0.07	0.128333	0.146667	0.025
h2	0	0	0	0
h4	0	0	0	0
h5	0	0	0	0
h6	0	0	0	0
	0	0	0	0
c2	0	0	0	0.01
d4	0.01	0	0	0.0075
e6	0.0125	0.0175	0.0258333	0
	0.01	0	0	0.0175
h3	0	0.0416667	0	0

## Sheet: 3.1.2-3.1.1
	3.1.2 VAR	3.1.1 VAR					3.1.2 VAR	3.1.1 VAR
a5	0.185						0.85
a1	0.16						0.44
d1	0.15						0.205
e4	0.14						0.07
d2	0.14						0.01
f5	0.135							0.47
b1	0.13							0.346667
g5	0.0866667							0.27
e3	0.0833333							0.1825
f1	0.08							0.0866667
a2	0.0625							0.035
f3	0.0375
f4	0.03
f2	0.03
g3	0.03
b4	0.0225
g2	0.0225
b2	0.02
b5	0.02
e6	0.0125												0.91	0.383333
d4	0.01		1.5875										3.1.2. VAR	3.1.1. VAR
f5		0.16									1	a5	0.185		0.116535
e4		0.116667										a1	0.16		0.100787
g5		0.106667										d1	0.15		0.0944882
e3		0.0933333									2	e4	0.14		0.088189
d2		0.09									3	d2	0.14		0.088189
a5		0.085									4	f5	0.135		0.0850394	0.573228
g3		0.0775									4	f5		0.16	0.113074
d1		0.075									2	e4		0.116667	0.0824499
a1		0.06										g5		0.106667	0.0753828
g2		0.06
e2		0.055
e1		0.05
g1		0.0425														0.270907
h3		0.0416667
a2		0.04
f3		0.04
a4		0.035
f4		0.0366667
b2		0.035
b1		0.03
e5		0.03
f2		0.0225
e6		0.0175
e7		0.015	1.415

## Sheet: 3.2.2-3.2.1
								3.2.2 VAR	3.2.1 VAR
								0.59
								0.28
	3.2.2. VAR	3.2.1 VAR	3.2.2					0.165
d1	0.155		0.128364					0.146667
f5	0.14		0.115942					0
d2	0.135		0.111801						0.345
e4	0.12		0.0993789						0.145
a5	0.105		0.0869565	0.542443					0.106667
b1	0.08								0.0175
g5	0.08								0.025
f3	0.0575
a1	0.055
b2	0.05
g3	0.0425
b3	0.0416667							0.655	0.3625
f4	0.035							3.2.2 VAR	3.2.1 VAR	3.2.2 VAR	3.2.1 VAR
a2	0.035						d1	0.155		0.128364
e6	0.0258333						f5	0.14		0.115942
g2	0.03						d2	0.135		0.111801
b5	0.02		1.2075				e4	0.12		0.0993789
f1		0.165	0.258149				a5	0.105		0.0869565
f2		0.0775	0.121252				f1		0.165		0.258149
a1		0.06	0.0938722				f2		0.0775		0.121252
a5		0.06	0.0938722	0.567145			a1		0.06		0.0938722
d1		0.06					a5		0.06		0.0938722
e3		0.0566667								0.542443	0.567145
c1		0.05
a2		0.0375
f3		0.03
b2		0.025
c2		0.01
d4		0.0075
	1.2075		0.639167
