# Supplementary material for: Searching for synergy from a combination of heterogeneous business models: measurement and assessment from the Polish software industry
Source: Heliyon. 2019 Jul 8;5(7):e01970. doi: 10.1016/j.heliyon.2019.e01970 (PMC6617106; doi:10.1016/j.heliyon.2019.e01970)
Supplement: Ranking [file mmc7.xlsx]

## Sheet: Ranking-uzyteczność >50% INT
cele wg malejącej uzyteczności	1.1.1 INT	1.2.1 INT	1.1.2 INT	2.2.2 INT	2.2.1 INT	1.2.2 INT	2.1.1 INT	2.1.2 INT	4.1.2 INT	4.2.2 AVR	4.2.1 INT	4.1.1 INT	Razem	Łącznie wspierane cele	Ranga
B1	x	x	x	x	x	x	x		x			x	0	5	4
A1	x	x		x					x	-		x	0	3	5
E5	x	x	x	-	x	x	-	x	x	x	x		0	9	1
D1	x	x	x	x	x		x	x	x				0	3
E2	x	x		x	x								0	6	3
F1	x	x		x	x					x		x	0	6
E1	x	x		x	x								0	5
E3	x	x				x	x				x		0	1
B2	x	–				x							0	5
E4	–	x		x					x	x			0	6
B5			x		x			x					0	9
B3			x					x					0	3
D3			x	-	x		x	x	x				0	1
A4			x										0	8	2
F2						x						x	0	1	6
H1						x							0		3
A5						x
G1				x
C1							x
F5							x				x
D4							x
F3										x	x		4
cele wg malejącej uzyteczności	1.1.1 INT	1.2.1 INT	1.1.2 INT	2.2.2 INT	2.2.1 INT	1.2.2 INT	2.1.1 INT	2.1.2 INT	4.1.2 INT	4.2.2 AVR	4.2.1 INT	4.1.1 INT	Razem	Łącznie wspierane cele	Ranga
REL-D1	0.135	0.195	0.155	0.095	0.09		0.21	0.21	0.145				1.235	8	1	1
R-E5	0.156667	0.14	0.153333	-	0.11	0.16	-	0.143333	0.13	0.126667	0.08		1.2	9	2	0.97166
VP-B1	0.22	0.185	0.135	0.115	0.15	0.14	0.095		0.1			0.055	1.195	9	3	0.967611
ACT-F1	0.13	0.1		0.125	0.09					0.2		0.07	0.715	6	4	0.578947
C-A1	0.175	0.185		0.115					0.095	-		0.06	0.63	5	5	0.510121
REL-D3			0.115	-	0.0825		0.1025	0.1125	0.0975				0.51	5	6	0.412955
R-E2	0.133333	0.13		0.136667	0.106667								0.506667	4	7	0.410256
R-E3	0.113333	0.1				0.0866667	0.0933333				0.08		0.473333	5	8	0.383266
R-E4	–	0.12		0.1					0.123333	0.12			0.463333	4	9	0.375169
R-E1	0.116667	0.136667		0.1	0.09								0.443333	4	10	0.358974
VP-B5			0.1275		0.0775			0.1175					0.3225	3	11	0.261134
VP-B3			0.115					0.1075					0.2225	2	12	0.180162
VP-B2	#REF!	–				0.0775							#REF!	2	13	#REF!
ACT-F2						0.105						0.065	0.17	1	14	0.137652
ACT-F3										0.0966667	0.0566667		0.153333	2	15	0.124157
ACT-F5							0.0775				0.06		0.1375	2	16	0.111336
C-A4			0.1125										0.1125	1	17	0.0910931
PARTN-G1				0.1									0.1	1	18	0.0809717
COST-H1						0.0933333							0.0933333	1	19	0.0755735
C-A5						0.0875							0.0875	1	20	0.0708502
DIS-C1							0.0775						0.0775	1	21	0.062753
REL-D4							0.07						0.07	1	22	0.0566802
		0.890445	0.689655	0.642241	0.650503	0.501078	0.49102	0.58908	0.554598	0.448635	0.235632	0.198276
ogółem	2.32	2.06583	1.6	1.49	1.50917	1.1625	1.13917	1.36667	1.28667	1.04083	0.546667	0.46	15.9875
kryt	#REF!	1.29167	0.913333	0.886667	0.796667	0.75	0.725833	0.690833	0.690833	0.543333	0.276667	0.25	#REF!	#REF!
	1	#REF!	#REF!	#REF!	#REF!	#REF!	#REF!	#REF!	#REF!	#REF!	#REF!	#REF!
	R	R	R	P	P	R	p	p	roz
	4XR	najsiln 2xR	połowa	połowa
	4XP
	1xROZ
cele wg malejącej uzyteczności	1.1.1 INT	1.2.1 INT	1.1.2 INT		2.2.1 INT	1.2.2 INT	2.1.2 INT	2.2.2 INT	2.1.1 INT		4.1.2 INT	4.2.2 INT	4.2.1 INT	4.1.1 INT	Łącznie wspierane cele	Ranga	w mic-mac
a1	1	1						1			1			1	5
a4			1												1
a5						1									1
b1	1	1	1		1	1		1	1		1			1	9	1
b2						1									1	7
b3			1				1								2	6
b5			1		1		1								3	5
c1									1						1
d1	1	1	1		1		1	1	1		1				8	2
d3			1		1		1		1		1				5	3
d4									1						1
e1	1	1			1			1							4	4
e2	1	1			1			1							4
e3	1					1			1				1		4
e4		1						1			1	1			4
e5	1	1	1		1	1	1				1	1	1		9
f1	1				1			1				1		1	5
f2						1								1	2
f3												1	1		2
f5									1				1		2
g1								1							1
h1						1									1
																				a1
																				a1
cele wg malejącej uzyteczności	1.1.1 INT	1.2.1 INT	1.1.2 INT	2.2.2 INT	2.2.1 INT	1.2.2 INT	2.1.1 INT	2.1.2 INT	4.1.2 INT	4.2.2 AVR	4.2.1 INT	4.1.1 INT	Razem	Łącznie wspierane cele	Ranga					b1
D1	0.0581897	0.0943929	0.096875	0.0637584	0.0596356	-	0.184345	0.153659	0.112694	0	0	0	0.82355	8	1	1				b1
E5	0.0675287	0.0677693	0.0958333	-	0.0728879	0.137634	-	0.104878	0.101036	0.121697	0.146341		0.915607	9	2	1.11178				b2
B1	0.0948276	0.0895522	0.084375	0.0771812	0.0993926	0.12043	0.0833943	0	0.0777202	0	0	0.119565	0.846438	9	3	1.02779				d1
F1	0.13	0.1		0.125	0.09					0.2		0.07	0.715	6	4	0.868193				d1
A1	0.175	0.185		0.115					0.095	-		0.06	0.63	5	5	0.764981				e1
D3			0.115	-	0.0825		0.1025	0.1125	0.0975				0.51	5	6	0.619271				e1
E2	0.133333	0.13		0.136667	0.106667								0.506667	4	7	0.615223				e2
E3	0.113333	0.1				0.0866667	0.0933333				0.08		0.473333	5	8	0.574748				e2
E4	–	0.12		0.1					0.123333	0.12			0.463333	4	9	0.562605				e3
E1	0.116667	0.136667		0.1	0.09								0.443333	4	10	0.53832				e3
B5			0.1275		0.0775			0.1175					0.3225	3	11	0.391598				e4
B3			0.115					0.1075					0.2225	2	12	0.270172				e5
B2	#REF!	–				0.0775							#REF!	2	13	#REF!				e5
F2						0.105						0.065	0.17	1	14	0.206424				f1
F3										0.0966667	0.0566667		0.153333	2	15	0.186186				f1
F5							0.0775				0.06		0.1375	2	16	0.16696
A4			0.1125										0.1125	1	17	0.136604
G1				0.1									0.1	1	18	0.121426
H1						0.0933333							0.0933333	1	19	0.113331
A5						0.0875							0.0875	1	20	0.106247
C1							0.0775						0.0775	1	21	0.0941048
D4							0.07						0.07	1	22	0.0849979
cele wg malejącej uzyteczności	1.1.1 INT	1.2.1 INT	1.1.2 INT	2.2.2 INT	2.2.1 INT	1.2.2 INT	2.1.1 INT	2.1.2 INT	4.1.2 INT	4.2.2 AVR	4.2.1 INT	4.1.1 INT	Razem	Łącznie wspierane cele	Ranga
ACT-F1	0.13	0.1		0.125	0.09					0.2		0.07	0.715	6	4	#DIV/0!
ACT-F2						0.105						0.065	0.17	1	14	1.94286
ACT-F3										0.0966667	0.0566667		0.153333	2	15	1.75238
ACT-F5							0.0775				0.06		0.1375	2	16	1.57143
C-A1	0.175	0.185		0.115					0.095	-		0.06	0.63	5	5	0.881119
C-A4			0.1125										0.1125	1	17	1.45161
C-A5						0.0875							0.0875	1	20	0.9375
COST-H1						0.0933333							0.0933333	1	19	1.2043
DIS-C1							0.0775						0.0775	1	21	0.885714
PARTN-G1				0.1									0.1	1	18	#DIV/0!
R-E1	0.116667	0.136667		0.1	0.09								0.443333	4	10	2.60784
R-E2	0.133333	0.13		0.136667	0.106667								0.506667	4	7	4.5037
R-E3	0.113333	0.1				0.0866667	0.0933333				0.08		0.473333	5	8	4.20741
R-E4	–	0.12		0.1					0.123333	0.12			0.463333	4	9	4.11852
R-E5	0.156667	0.14	0.153333	-	0.11	0.16	-	0.143333	0.13	0.126667	0.08		1.2	9	2	2.58993
REL-D1	0.135	0.195	0.155	0.095	0.09		0.21	0.21	0.145				1.235	8	1	1
REL-D3			0.115	-	0.0825		0.1025	0.1125	0.0975				0.51	5	6	1.00658
REL-D4							0.07						0.07	1	22	#DIV/0!
VP-B1	0.22	0.185	0.135	0.115	0.15	0.14	0.095		0.1			0.055	1.195	9	3	2.34314
VP-B2	#REF!	–				0.0775							#REF!	2	13	#REF!
VP-B3			0.115					0.1075					0.2225	2	12	2.225
VP-B5			0.1275		0.0775			0.1175					0.3225	3	11	0.636513

## Sheet: Ranking 0-1
cele wg malejącej uzyteczności	1.1.1 AVR	1.1.2 AVR	1.2.2 AVR	1.2.1 AVR	2.2.2 AVR	2.1.1 AVR	2.2.1 AVR	2.1.2 AVR	4.1.2 AVR	4.1.1 AVR	4.2.2 AVR	4.2.1 AVR	Łącznie wspierane cele	Ranga
A1	x	–	x	–	–	x	–	–	x	–	–	x	5	4
A2	x	–	–	–	–	x	x	–	–	–	–	–	3	5
A5	x	x	–	x	–	–	x	x	x	x	x	x	9	1
b1	–	–	–	x	x	–	x	–	–	–	–	–	3
c1	x	x	x	x	–	x	–	x	–	–	–	–	6	3
d1	–	x	x	–	x	–	x	–	x	–	x	–	6
d2	–	–	–	–	x	–	x	–	x	x	x	–	5
E2	x	–	–	–	–	–	–	–	–	–	–	–	1
E3	x	x	–	x	–	–	–	x	–	x	–	–	5
e4	–	–	–	–	x	x	x	–	x	x	x	–	6
f1	x	x	x	x	x	x	x	x	–	–	–	x	9
f2	–	–	–	–	–	x	–	x	–	–	–	x	3
f3	–	–	–	–	–	–	–	x	–	–	–	–	1
f5	x	x	x	–	x	x	–	–	x	x	x	–	8	2
g3	–	–	–	–	–	–	–	–	–	x	–	–	1	6
g5	–	x	–	–	x	–	–	–	–	x	–	–	3
			5	im mniejsza różnica między	5						4
cele wg malejącej uzyteczności	1.1.1 AVR	1.1.2 AVR	1.2.2 AVR	1.2.1 AVR	2.2.2 AVR	2.1.1 AVR	2.1.2 AVR	2.2.1 AVR	4.1.2 AVR	4.1.1 AVR	4.2.2 AVR	4.2.1 AVR	Suma	Łącznie wspierane cele	Ranga					wartość użyteczności
a1	1	0	1	0	1	1	0	0	1	0	0	1	6	6	6
a2	1	0	0	0	0	1	1	0	0	0	0	0	3	3	11
a5		1	0	1	0	0	1	1	1	1	1	1	8	8	3					2
b1	0	0	0	1	1	0	1	0	0	0	0	0	3	3	10					1.5
c1	1	1	1	1	1	1	0	1	0	0	0	0	7	7	5					1
d1	0	1	1	0	1	0	1	0	1	0	1	0	6	6	4					0.5							liczba zmiennych
d2	0	0	0	0	1	0	1	0	1	1	1	0	5	5	8						1	2	3	4	5	6
e2	1	0	0	0	0	0	0	0	0	0	0	0	1	1	12
e3	1	1	0	1	0	0	0	1	0	1	0	0	5	5	9
e4	0	0	0	0	1	1	1	0	1	1	1	0	6	6	7
f1	1	1	1	1	1	1	1	1	0	0	0	1	9	9	1
f2	0	0	0	0	0	1	0	1	0	0	0	1	3	3	11
f3	0	0	0	0	0	0	0	1	0	0	0	0	1	1	13
f5	1	1	1	0	1	1	0	0	1	1	1	0	8	8	2
g3	0	0	0	0	0	0	0	0	0	1	0	0	1	1	12
g5	0	1	0	0	1	0	0	0	0	1	0	0	3	3	10
suma	7	7	5	5	9	7	7	6	6	7	5	4	75	75
	5	3	1	7	2	6	9		4	8	9
cele wg malejącej uzyteczności	1.1.1 INT	1.2.1 INT	1.1.2 INT	1.2.2 INT	2.2.1 INT	2.2.2 INT	2.1.2 INT	2.1.1 INT	4.1.2 INT	4.2.2 INT	4.2.1 INT	4.1.1 INT	Łącznie wspierane cele	Ranga	w mic-mac
a1	1	1				1			1			1	5
a4			1										1
a5				1									1
b1	1	1	1	1	1	1		1	1			1	9	1
b2				1									1	7
b3			1				1						2	6
b5			1		1		1						3	5
c1								1					1
d1	1	1	1		1	1	1	1	1				8	2
d3			1		1		1	1	1				5	3
d4								1					1
e1	1	1			1	1							4	4
e2	1	1			1	1							4
e3	1			1				1			1		4
e4		1				1			1	1			4
e5	1	1	1	1	1		1		1	1	1		9
f1	1				1	1				1		1	5
f2				1								1	2
f3										1	1		2
f5								1			1		2
g1						1							1
h1				1									1
																		a1
																		a1
																		b1
																		b1
																		b2
																		d1
																		d1
																		e1
																		e1
																		e2
																		e2
																		e3
																		e3
																		e4
																		e5
																		e5
																		f1
																		f1

## Sheet: 1.2.2 (0-1)
cele wg malejącej uzyteczności	1.1.1 AVR	1.1.2 AVR	1.2.2 AVR	1.2.1 AVR	2.2.2 AVR	2.1.1 AVR	2.2.1 AVR	2.1.2 AVR	4.1.2 AVR	4.1.1 AVR	4.2.2 AVR	4.2.1 AVR	Łącznie wspierane cele	Ranga
A1	x	–	x	–	–	x	–	–	x	–	–	x	5	4
A2	x	–	–	–	–	x	x	–	–	–	–	–	3	5
A5	x	x	–	x	–	–	x	x	x	x	x	x	9	1
b1	–	–	–	x	x	–	x	–	–	–	–	–	3						wartość użyteczności
c1	x	x	x	x	–	x	–	x	–	–	–	–	6	3
d1	–	x	x	–	x	–	x	–	x	–	x	–	6
d2	–	–	–	–	x	–	x	–	x	x	x	–	5						2
E2	x	–	–	–	–	–	–	–	–	–	–	–	1						1.5
E3	x	x	–	x	–	–	–	x	–	x	–	–	5						1
e4	–	–	–	–	x	x	x	–	x	x	x	–	6						0.5							liczba zmiennych
f1	x	x	x	x	x	x	x	x	–	–	–	x	9							1	2	3	4	5	6
f2	–	–	–	–	–	x	–	x	–	–	–	x	3
f3	–	–	–	–	–	–	–	x	–	–	–	–	1
f5	x	x	x	–	x	x	–	–	x	x	x	–	8	2						im mniejsza odległość między celami a celem 1.2.2, tym bardziej podobne wsparcie ze strony określonych elementów modelu biznesu (podobne wsparcie z ich strony porównywanego celu w stosunu do bazowego)
g3	–	–	–	–	–	–	–	–	–	x	–	–	1	6					1.	ustalam ranking elementów modelu biznesu według ich malejącego wsparcia efektów synerngicznych
g5	–	x	–	–	x	–	–	–	–	x	–	–	3						2.	mogę określić liczb kategorii i rodzaj czynnika mb
																			3.	ustalam net distance między celami
					4-4..2.2		4-4.2.2.2				4						jeśli 1>0,to 1
cele wg malejącej uzyteczności	1.1.1 AVR	1.1.2 AVR	1.2.2 AVR	1.2.1 AVR	2.2.2 AVR	2.1.1 AVR	2.1.2 AVR	2.2.1 AVR	4.1.2 AVR	4.1.1 AVR	4.2.2 AVR	4.2.1 AVR	Suma	Łącznie wspierane cele			1.1.1AVR	1.1.2 AVR	1.2.1 AVR	2.2.2 AVR	2.1.1 AVR	2.1.2 AVR	2.2.1 AVR	4.1.2 AVR	4.1.1 AVR	4.2.2 AVR	4.2.1 AVR
a1	0.12	0	0.19	0	0.085	0.13	0	0	0.16	0	0	0.06	0.745	6			1			1	1			1			1	5	5
a2	0.1125	0	0	0	0	0.08	0.07	0	0	0	0	0	0.2625	3				0	0	0			0	0	0	0	0	0
a5		0.19	0	0.215	0	0	0.14	0.06	0.185	0.085	0.105	0.06	1.04	8						0	0							0
b1	0	0	0	0.1267	0.1133	0	0.07	0	0	0	0	0	0.31	3				0			0		0	0	0	0	0	0
c1	0.1433	0.1133	0.17	0.11	0.0833	0.11	0	0.0567	0	0	0	0	0.7866	7			1	1	1	1	1		1					6	4
d1	0	0.13	0.25	0	0.125	0	0.07	0	0.15	0	0.155	0	0.88	6				1		1		1		1		1		5	2
d2	0	0	0	0	0.095	0	0.11	0	0.14	0.09	0.135	0	0.57	5			0	0	0		0		0				0	0
e2	0.115	0	0	0	0	0	0	0	0	0	0	0	0.115	1				0	0	0	0	0	0	0	0	0	0	0
e3	0.1333	0.1033	0	0.11	0	0	0	0.08	0	0.09	0	0	0.5166	5						0	0	0		0		0	0	0
e4	0	0	0	0	0.09	0.08	0.1	0	0.14	0.1167	0.12	0	0.6467	6			0	0	0				0				0	0				najkrótszy dystans
f1	0.15	0.205	0.24	0.225	0.19	0.19	0.11	0.16	0	0	0	0.165	1.635	9			1	1	1	1	1	1	1				1	8	3			krótki dystns
f2	0	0	0	0	0	0.09	0	0.0875	0	0	0	0.0775	0.255	3			0	0	0	0		0		0	0	0		0				moderowany dystans
f3	0	0	0	0	0	0	0	0.0675	0	0	0	0	0.0675	1			0	0	0	0	0	0		0	0	0	0	0				długi dystans
f5	0.12	0.165	0.31	0	0.185	0.15	0	0	0.135	0.16	0.14	0	1.365	8			1	1		1	1			1	1	1		7	1			najdłuższy dystans
g3	0	0	0	0	0	0	0	0	0	0.08	0	0	0.08	1			0	0	0	0	0	0	0	0		0	0	0
g5	0	0.0967	0	0	0.1067	0	0	0	0	0.11	0	0	0.3134	3			0		0		0	0	0	0		0	0	0
suma	0.8941	1.0033	1.16	0.7867	1.0733	0.83	0.67	0.5117	0.91	0.7317	0.655	0.3625	9.5883	9.5883			4	4	2	5	4	2	2	3	1	2	2	31	15
	5	3	1	7	2	6	9	10	4	8	9	11					4	4	2	5	4	2	2	3	1	2	2
																				najdłuższy dystans		1.2.2>>2.1.2	1.2.2>2.2.1		najkrótszy dystans
cele wg malejącej uzyteczności
a1
a2
a5
b1
c1
d1
d2
e2
e3
e4
f1
f2
f3
f5
g3
g5
suma
																		e2
																		e3
																		e3
																		e4
																		e5
																		e5
																		f1
																		f1

## Sheet: 1.2.2
cele wg malejącej uzyteczności	1.1.1 AVR	1.1.2 AVR	1.2.2 AVR	1.2.1 AVR	2.2.2 AVR	2.1.1 AVR	2.2.1 AVR	2.1.2 AVR	4.1.2 AVR	4.1.1 AVR	4.2.2 AVR	4.2.1 AVR	Łącznie wspierane cele	Ranga
A1	x	–	x	–	–	x	–	–	x	–	–	x	5	4
A2	x	–	–	–	–	x	x	–	–	–	–	–	3	5
A5	x	x	–	x	–	–	x	x	x	x	x	x	9	1
b1	–	–	–	x	x	–	x	–	–	–	–	–	3						wartość użyteczności
c1	x	x	x	x	–	x	–	x	–	–	–	–	6	3
d1	–	x	x	–	x	–	x	–	x	–	x	–	6
d2	–	–	–	–	x	–	x	–	x	x	x	–	5						2
E2	x	–	–	–	–	–	–	–	–	–	–	–	1						1.5
E3	x	x	–	x	–	–	–	x	–	x	–	–	5						1
e4	–	–	–	–	x	x	x	–	x	x	x	–	6						0.5							liczba zmiennych
f1	x	x	x	x	x	x	x	x	–	–	–	x	9							1	2	3	4	5	6
f2	–	–	–	–	–	x	–	x	–	–	–	x	3
f3	–	–	–	–	–	–	–	x	–	–	–	–	1
f5	x	x	x	–	x	x	–	–	x	x	x	–	8	2						im mniejsza odległość między celami a celem 1.2.2, tym bardziej podobne wsparcie ze strony określonych elementów modelu biznesu (podobne wsparcie z ich strony porównywanego celu w stosunu do bazowego)
g3	–	–	–	–	–	–	–	–	–	x	–	–	1	6					1.	ustalam ranking elementów modelu biznesu według ich malejącego wsparcia efektów synerngicznych
g5	–	x	–	–	x	–	–	–	–	x	–	–	3						2.	mogę określić liczb kategorii i rodzaj czynnika mb
																			3.	ustalam net distance między celami
					4-4..2.2		4-4.2.2.2				4
cele wg malejącej uzyteczności	1.1.1 AVR	1.1.2 AVR	1.2.2 AVR	1.2.1 AVR	2.2.2 AVR	2.1.1 AVR	2.1.2 AVR	2.2.1 AVR	4.1.2 AVR	4.1.1 AVR	4.2.2 AVR	4.2.1 AVR	Suma	Łącznie wspierane cele			1.1.1AVR	1.1.2 AVR	1.2.1 AVR	2.2.2 AVR	2.1.1 AVR	2.1.2 AVR	2.2.1 AVR	4.1.2 AVR	4.1.1 AVR	4.2.2 AVR	4.2.1 AVR
a1	0.12	0	0.19	0	0.085	0.13	0	0	0.16	0	0	0.06	0.745	6			0.07			0.105	0.06			0.03			0.13	0.395	5
a2	0.1125	0	0	0	0	0.08	0.07	0	0	0	0	0	0.2625	3				0	0	0			0	0	0	0	0	0
a5		0.19	0	0.215	0	0	0.14	0.06	0.185	0.085	0.105	0.06	1.04	8	3	0.636086				0	0							0
b1	0	0	0	0.1267	0.1133	0	0.07	0	0	0	0	0	0.31	3				0			0		0	0	0	0	0	0
c1	0.1433	0.1133	0.17	0.11	0.0833	0.11	0	0.0567	0	0	0	0	0.7866	7			0.0267	0.0567	0.06	0.0867	0.06		0.1133					0.4034	4
d1	0	0.13	0.25	0	0.125	0	0.07	0	0.15	0	0.155	0	0.88	6				0.12		0.125		0.18		0.1		0.095		0.62	2
d2	0	0	0	0	0.095	0	0.11	0	0.14	0.09	0.135	0	0.57	5			0	0	0		0		0				0	0
e2	0.115	0	0	0	0	0	0	0	0	0	0	0	0.115	1				0	0	0	0	0	0	0	0	0	0	0
e3	0.1333	0.1033	0	0.11	0	0	0	0.08	0	0.09	0	0	0.5166	5						0	0	0		0		0	0	0
e4	0	0	0	0	0.09	0.08	0.1	0	0.14	0.1167	0.12	0	0.6467	6			0	0	0				0				0	0				najkrótszy dystans
f1	0.15	0.205	0.24	0.225	0.19	0.19	0.11	0.16	0	0	0	0.165	1.635	9	1	max	0.09	0.035	0.015	0.05	0.05	0.13	0.08				0.075	0.525	3			krótki dystns
f2	0	0	0	0	0	0.09	0	0.0875	0	0	0	0.0775	0.255	3			0	0	0	0		0		0	0	0		0				moderowany dystans
f3	0	0	0	0	0	0	0	0.0675	0	0	0	0	0.0675	1			0	0	0	0	0	0		0	0	0	0	0				długi dystans
f5	0.12	0.165	0.31	0	0.185	0.15	0	0	0.135	0.16	0.14	0	1.365	8	2	0.834862	0.19	0.145		0.125	0.16			0.175	0.15	0.17		1.115	1			najdłuższy dystans
g3	0	0	0	0	0	0	0	0	0	0.08	0	0	0.08	1			0	0	0	0	0	0	0	0		0	0	0
g5	0	0.0967	0	0	0.1067	0	0	0	0	0.11	0	0	0.3134	3			0		0		0	0	0	0		0	0	0
suma	0.8941	1.0033	1.16	0.7867	1.0733	0.83	0.67	0.5117	0.91	0.7317	0.655	0.3625	9.5883	9.5883			0.3767	0.3567	0.075	0.4917	0.33	0.31	0.1933	0.305	0.15	0.265	0.205	3.0584	15
	5	3	1	7	2	6	9	10	4	8	9	11					4	4	2	5	4	2	2	3	1	2	2
																			najkrótszy dystans	najdłuższy dystans		1.2.2>>2.1.2	1.2.2>2.2.1
cele wg malejącej uzyteczności
a1
a2
a5
b1
c1
d1
d2
e2
e3
e4
f1
f2
f3
f5
g3
g5
suma
																		e2
																		e3
																		e3
																		e4
																		e5
																		e5
																		f1
																		f1

## Sheet: 2.2.2 (0-1)
cele wg malejącej uzyteczności	1.1.1 AVR	1.1.2 AVR	1.2.2 AVR	1.2.1 AVR	2.2.2 AVR	2.1.1 AVR	2.2.1 AVR	2.1.2 AVR	4.1.2 AVR	4.1.1 AVR	4.2.2 AVR	4.2.1 AVR	Łącznie wspierane cele	Ranga
A1	x	–	x	–	–	x	–	–	x	–	–	x	5	4
A2	x	–	–	–	–	x	x	–	–	–	–	–	3	5
A5	x	x	–	x	–	–	x	x	x	x	x	x	9	1
b1	–	–	–	x	x	–	x	–	–	–	–	–	3						wartość użyteczności
c1	x	x	x	x	–	x	–	x	–	–	–	–	6	3
d1	–	x	x	–	x	–	x	–	x	–	x	–	6
d2	–	–	–	–	x	–	x	–	x	x	x	–	5						2
E2	x	–	–	–	–	–	–	–	–	–	–	–	1						1.5
E3	x	x	–	x	–	–	–	x	–	x	–	–	5						1
e4	–	–	–	–	x	x	x	–	x	x	x	–	6						0.5							liczba zmiennych
f1	x	x	x	x	x	x	x	x	–	–	–	x	9							1	2	3	4	5	6
f2	–	–	–	–	–	x	–	x	–	–	–	x	3
f3	–	–	–	–	–	–	–	x	–	–	–	–	1
f5	x	x	x	–	x	x	–	–	x	x	x	–	8	2						im mniejsza odległość między celami a celem 1.2.2, tym bardziej podobne wsparcie ze strony określonych elementów modelu biznesu (podobne wsparcie z ich strony porównywanego celu w stosunu do bazowego)
g3	–	–	–	–	–	–	–	–	–	x	–	–	1	6					1.	ustalam ranking elementów modelu biznesu według ich malejącego wsparcia efektów synerngicznych
g5	–	x	–	–	x	–	–	–	–	x	–	–	3						2.	mogę określić liczb kategorii i rodzaj czynnika mb
																			3.	ustalam net distance między celami
					4-4..2.2		4-4.2.2.2				4
cele wg malejącej uzyteczności	1.1.1 AVR	1.1.2 AVR	2.2.2 AVR	1.2.1 AVR	1.2.2 AVR	2.1.1 AVR	2.1.2 AVR	2.2.1 AVR	4.1.2 AVR	4.1.1 AVR	4.2.2 AVR	4.2.1 AVR	Suma	Łącznie wspierane cele			1.1.1AVR	1.1.2 AVR	1.2.1 AVR	1.2.2 AVR	2.1.1 AVR	2.1.2 AVR	2.2.1 AVR	4.1.2 AVR	4.1.1 AVR	4.2.2 AVR	4.2.1 AVR
a1	0.12	0	0.085	0	0.19	0.13	0	0	0.16	0	0	0.06	0.745	6			1			1	1			1			1	5	5
a2	0.1125	0	0	0	0	0.08	0.07	0	0	0	0	0	0.2625	3				0	0	0			0	0	0	0	0	0
a5		0.19	0	0.215	0	0	0.14	0.06	0.185	0.085	0.105	0.06	1.04	8						0	0							0
b1	0	0	0.1133	0.1267	0	0	0.07	0	0	0	0	0	0.31	3					1			1						2
c1	0.1433	0.1133	0.0833	0.11	0.17	0.11	0	0.0567	0	0	0	0	0.7866	7			1	1	1	1	1		1					6	4
d1	0	0.13	0.125	0	0.25	0	0.07	0	0.15	0	0.155	0	0.88	6				1		1		1		1		1		5	2
d2	0	0	0.095	0	0	0	0.11	0	0.14	0.09	0.135	0	0.57	5								1		1	1	1		4
e2	0.115	0	0	0	0	0	0	0	0	0	0	0	0.115	1				0	0	0	0	0	0	0	0	0	0	0
e3	0.1333	0.1033	0	0.11	0	0	0	0.08	0	0.09	0	0	0.5166	5						0	0	0		0		0	0	0
e4	0	0	0.09	0	0	0.08	0.1	0	0.14	0.1167	0.12	0	0.6467	6							1	1		1	1	1		5				najkrótszy dystans
f1	0.15	0.205	0.19	0.225	0.24	0.19	0.11	0.16	0	0	0	0.165	1.635	9			1	1	1	1	1	1	1				1	8	3			krótki dystns
f2	0	0	0	0	0	0.09	0	0.0875	0	0	0	0.0775	0.255	3			0	0	0	0		0		0	0	0		0				moderowany dystans
f3	0	0	0	0	0	0	0	0.0675	0	0	0	0	0.0675	1			0	0	0	0	0	0		0	0	0	0	0				długi dystans
f5	0.12	0.165	0.185	0	0.31	0.15	0	0	0.135	0.16	0.14	0	1.365	8			1	1		1	1			1	1	1		7	1			najdłuższy dystans
g3	0	0	0	0	0	0	0	0	0	0.08	0	0	0.08	1			0	0	0	0	0	0	0	0		0	0	0
g5	0	0.0967	0.1067	0	0	0	0	0	0	0.11	0	0	0.3134	3											1			1
suma	0.8941	1.0033	1.0733	0.7867	1.16	0.83	0.67	0.5117	0.91	0.7317	0.655	0.3625	9.5883	9.5883			4	4	3	5	5	5	2	5	4	4	2	43	15
	5	3	2	7	1	6	9	10	4	8	9	11					4	4	2	5	4	2	2	3	1	2	2
																				najdłuższy dystans		1.2.2>>2.1.2	1.2.2>2.2.1	najkrótszy dystans
																				bo dużo elementów wspólnych
cele wg malejącej uzyteczności			1.2.2 AVR		2.2.2 AVR
a1			0.19		0.085
a2			0		0
a5			0		0
b1			0		0.1133
c1			0.17		0.0833
d1			0.25		0.125
d2			0		0.095
e2			0		0
e3			0		0
e4			0		0.09
f1			0.24		0.19
f2			0		0
f3			0		0
f5			0.31		0.185
g3			0		0
g5			0		0.1067
suma			1.16		1.0733
			1		2
																		e2
																		e3
																		e3
																		e4
																		e5
																		e5
																		f1
																		f1

## Sheet: 2.2.2
cele wg malejącej uzyteczności	1.1.1 AVR	1.1.2 AVR	1.2.2 AVR	1.2.1 AVR	2.2.2 AVR	2.1.1 AVR	2.2.1 AVR	2.1.2 AVR	4.1.2 AVR	4.1.1 AVR	4.2.2 AVR	4.2.1 AVR	Łącznie wspierane cele	Ranga
A1	x	–	x	–	–	x	–	–	x	–	–	x	5	4
A2	x	–	–	–	–	x	x	–	–	–	–	–	3	5
A5	x	x	–	x	–	–	x	x	x	x	x	x	9	1
b1	–	–	–	x	x	–	x	–	–	–	–	–	3						wartość użyteczności
c1	x	x	x	x	–	x	–	x	–	–	–	–	6	3
d1	–	x	x	–	x	–	x	–	x	–	x	–	6
d2	–	–	–	–	x	–	x	–	x	x	x	–	5						2
E2	x	–	–	–	–	–	–	–	–	–	–	–	1						1.5
E3	x	x	–	x	–	–	–	x	–	x	–	–	5						1
e4	–	–	–	–	x	x	x	–	x	x	x	–	6						0.5							liczba zmiennych
f1	x	x	x	x	x	x	x	x	–	–	–	x	9							1	2	3	4	5	6
f2	–	–	–	–	–	x	–	x	–	–	–	x	3
f3	–	–	–	–	–	–	–	x	–	–	–	–	1
f5	x	x	x	–	x	x	–	–	x	x	x	–	8	2						im mniejsza odległość między celami a celem 1.2.2, tym bardziej podobne wsparcie ze strony określonych elementów modelu biznesu (podobne wsparcie z ich strony porównywanego celu w stosunu do bazowego)
g3	–	–	–	–	–	–	–	–	–	x	–	–	1	6					1.	ustalam ranking elementów modelu biznesu według ich malejącego wsparcia efektów synerngicznych
g5	–	x	–	–	x	–	–	–	–	x	–	–	3						2.	mogę określić liczb kategorii i rodzaj czynnika mb
																			3.	ustalam net distance między celami
					4-4..2.2		4-4.2.2.2				4
cele wg malejącej uzyteczności	1.1.1 AVR	1.1.2 AVR	2.2.2 AVR	1.2.1 AVR	1.2.2 AVR	2.1.1 AVR	2.1.2 AVR	2.2.1 AVR	4.1.2 AVR	4.1.1 AVR	4.2.2 AVR	4.2.1 AVR	Suma	Łącznie wspierane cele			1.1.1AVR	1.1.2 AVR	1.2.1 AVR	1.2.2 AVR	2.1.1 AVR	2.1.2 AVR	2.2.1 AVR	4.1.2 AVR	4.1.1 AVR	4.2.2 AVR	4.2.1 AVR
a1	0.12	0	0.085	0	0.19	0.13	0	0	0.16	0	0	0.06	0.745	6			0.035			0.105	0.045			0.075			0.025	0.285	5
a2	0.1125	0	0	0	0	0.08	0.07	0	0	0	0	0	0.2625	3				0	0	0			0	0	0	0	0	0
a5		0.19	0	0.215	0	0	0.14	0.06	0.185	0.085	0.105	0.06	1.04	8						0	0							0
b1	0	0	0.1133	0.1267	0	0	0.07	0	0	0	0	0	0.31	3					0.0134			0.0433						0.0567
c1	0.1433	0.1133	0.0833	0.11	0.17	0.11	0	0.0567	0	0	0	0	0.7866	7			0.06	0.03	0.0267	0.0867	0.0267		0.0266					0.2567	4
d1	0	0.13	0.125	0	0.25	0	0.07	0	0.15	0	0.155	0	0.88	6				0.005		0.125		0.055		0.025		0.03		0.24	2
d2	0	0	0.095	0	0	0	0.11	0	0.14	0.09	0.135	0	0.57	5								0.015		0.045	0.005	0.04		0.105
e2	0.115	0	0	0	0	0	0	0	0	0	0	0	0.115	1				0	0	0	0	0	0	0	0	0	0	0
e3	0.1333	0.1033	0	0.11	0	0	0	0.08	0	0.09	0	0	0.5166	5						0	0	0		0		0	0	0
e4	0	0	0.09	0	0	0.08	0.1	0	0.14	0.1167	0.12	0	0.6467	6							0.01	0.01		0.05	0.0267	0.03		0.1267				najkrótszy dystans
f1	0.15	0.205	0.19	0.225	0.24	0.19	0.11	0.16	0	0	0	0.165	1.635	9			0.04	0.015	0.035	0.05	0	0.08	0.03				0.025	0.275	3			krótki dystns
f2	0	0	0	0	0	0.09	0	0.0875	0	0	0	0.0775	0.255	3			0	0	0	0		0		0	0	0		0				moderowany dystans
f3	0	0	0	0	0	0	0	0.0675	0	0	0	0	0.0675	1			0	0	0	0	0	0		0	0	0	0	0				długi dystans
f5	0.12	0.165	0.185	0	0.31	0.15	0	0	0.135	0.16	0.14	0	1.365	8			0.065	0.02		0.125	0.035			0.05	0.025	0.045		0.365	1			najdłuższy dystans
g3	0	0	0	0	0	0	0	0	0	0.08	0	0	0.08	1			0	0	0	0	0	0	0	0		0	0	0
g5	0	0.0967	0.1067	0	0	0	0	0	0	0.11	0	0	0.3134	3											0.0033			0.0033
suma	0.8941	1.0033	1.0733	0.7867	1.16	0.83	0.67	0.5117	0.91	0.7317	0.655	0.3625	9.5883	9.5883			0.2	0.07	0.0751	0.4917	0.1167	0.2033	0.0566	0.245	0.06	0.145	0.05	1.7134	15
	5	3	2	7	1	6	9	10	4	8	9	11					4	4	3	5	4	5	2	4	4	4	1
																				najdłuższy dystans		1.2.2>>2.1.2	1.2.2>2.2.1	najkrótszy dystans
cele wg malejącej uzyteczności			1.2.2 AVR		2.2.2 AVR
a1			0.19		0.085
a2			0		0
a5			0		0
b1			0		0.1133
c1			0.17		0.0833
d1			0.25		0.125
d2			0		0.095
e2			0		0
e3			0		0
e4			0		0.09
f1			0.24		0.19
f2			0		0
f3			0		0
f5			0.31		0.185
g3			0		0
g5			0		0.1067
suma			1.16		1.0733
			1		2
																		e2
																		e3
																		e3
																		e4
																		e5
																		e5
																		f1
																		f1

## Sheet: 1.1.2
cele wg malejącej uzyteczności	1.1.1 AVR	1.1.2 AVR	1.2.2 AVR	1.2.1 AVR	2.2.2 AVR	2.1.1 AVR	2.2.1 AVR	2.1.2 AVR	4.1.2 AVR	4.1.1 AVR	4.2.2 AVR	4.2.1 AVR	Łącznie wspierane cele	Ranga
A1	x	–	x	–	–	x	–	–	x	–	–	x	5	4
A2	x	–	–	–	–	x	x	–	–	–	–	–	3	5
A5	x	x	–	x	–	–	x	x	x	x	x	x	9	1
b1	–	–	–	x	x	–	x	–	–	–	–	–	3						wartość użyteczności
c1	x	x	x	x	–	x	–	x	–	–	–	–	6	3
d1	–	x	x	–	x	–	x	–	x	–	x	–	6
d2	–	–	–	–	x	–	x	–	x	x	x	–	5						2
E2	x	–	–	–	–	–	–	–	–	–	–	–	1						1.5
E3	x	x	–	x	–	–	–	x	–	x	–	–	5						1
e4	–	–	–	–	x	x	x	–	x	x	x	–	6						0.5							liczba zmiennych
f1	x	x	x	x	x	x	x	x	–	–	–	x	9							1	2	3	4	5	6
f2	–	–	–	–	–	x	–	x	–	–	–	x	3
f3	–	–	–	–	–	–	–	x	–	–	–	–	1
f5	x	x	x	–	x	x	–	–	x	x	x	–	8	2						im mniejsza odległość między celami a celem 1.2.2, tym bardziej podobne wsparcie ze strony określonych elementów modelu biznesu (podobne wsparcie z ich strony porównywanego celu w stosunu do bazowego)
g3	–	–	–	–	–	–	–	–	–	x	–	–	1	6					1.	ustalam ranking elementów modelu biznesu według ich malejącego wsparcia efektów synerngicznych
g5	–	x	–	–	x	–	–	–	–	x	–	–	3						2.	mogę określić liczb kategorii i rodzaj czynnika mb
																			3.	ustalam net distance między celami
					4-4..2.2		4-4.2.2.2				4
cele wg malejącej uzyteczności	1.1.1 AVR	1.1.2 AVR	2.2.2 AVR	1.2.1 AVR	1.2.2 AVR	2.1.1 AVR	2.1.2 AVR	2.2.1 AVR	4.1.2 AVR	4.1.1 AVR	4.2.2 AVR	4.2.1 AVR	Suma	Łącznie wspierane cele			1.1.1AVR	1.1.2 AVR	1.2.1 AVR	1.2.2 AVR	2.1.1 AVR	2.1.2 AVR	2.2.1 AVR	4.1.2 AVR	4.1.1 AVR	4.2.2 AVR	4.2.1 AVR
a1	0.12	0	0.085	0	0.19	0.13	0	0	0.16	0	0	0.06	0.745	6			-0.035			-0.105	-0.045			-0.075			0.025	-0.235	5
a2	0.1125	0	0	0	0	0.08	0.07	0	0	0	0	0	0.2625	3				0	0	0			0	0	0	0	0	0
a5		0.19	0	0.215	0	0	0.14	0.06	0.185	0.085	0.105	0.06	1.04	8						0	0							0
b1	0	0	0.1133	0.1267	0	0	0.07	0	0	0	0	0	0.31	3					-0.0134			0.0433						0.0299
c1	0.1433	0.1133	0.0833	0.11	0.17	0.11	0	0.0567	0	0	0	0	0.7866	7			-0.06	-0.03	-0.0267	-0.0867	-0.0267		0.0266					-0.2035	4
d1	0	0.13	0.125	0	0.25	0	0.07	0	0.15	0	0.155	0	0.88	6				-0.005		-0.125		0.055		-0.025		-0.03		-0.13	2
d2	0	0	0.095	0	0	0	0.11	0	0.14	0.09	0.135	0	0.57	5								-0.015		-0.045	0.005	-0.04		-0.095
e2	0.115	0	0	0	0	0	0	0	0	0	0	0	0.115	1				0	0	0	0	0	0	0	0	0	0	0
e3	0.1333	0.1033	0	0.11	0	0	0	0.08	0	0.09	0	0	0.5166	5						0	0	0		0		0	0	0
e4	0	0	0.09	0	0	0.08	0.1	0	0.14	0.1167	0.12	0	0.6467	6							0.01	-0.01		-0.05	-0.0267	-0.03		-0.1067				najkrótszy dystans
f1	0.15	0.205	0.19	0.225	0.24	0.19	0.11	0.16	0	0	0	0.165	1.635	9			0.04	-0.015	-0.035	-0.05	0	0.08	0.03				0.025	0.075	3			krótki dystns
f2	0	0	0	0	0	0.09	0	0.0875	0	0	0	0.0775	0.255	3			0	0	0	0		0		0	0	0		0				moderowany dystans
f3	0	0	0	0	0	0	0	0.0675	0	0	0	0	0.0675	1			0	0	0	0	0	0		0	0	0	0	0				długi dystans
f5	0.12	0.165	0.185	0	0.31	0.15	0	0	0.135	0.16	0.14	0	1.365	8			0.065	0.02		-0.125	0.035			0.05	0.025	0.045		0.115	1			najdłuższy dystans
g3	0	0	0	0	0	0	0	0	0	0.08	0	0	0.08	1			0	0	0	0	0	0	0	0		0	0	0
g5	0	0.0967	0.1067	0	0	0	0	0	0	0.11	0	0	0.3134	3											-0.0033			-0.0033
suma	0.8941	1.0033	1.0733	0.7867	1.16	0.83	0.67	0.5117	0.91	0.7317	0.655	0.3625	9.5883	9.5883			0.01	-0.03	-0.0751	-0.4917	-0.0267	0.1533	0.0566	-0.145	0	-0.055	0.05	-0.5536	15
	5	3	2	7	1	6	9	10	4	8	9	11					4	4	3	5	4	5	2	4	4	4	1
																				najdłuższy dystans		1.2.2>>2.1.2	1.2.2>2.2.1	najkrótszy dystans
cele wg malejącej uzyteczności			1.2.2 AVR		2.2.2 AVR
a1			0.19		0.085
a2			0		0
a5			0		0
b1			0		0.1133
c1			0.17		0.0833
d1			0.25		0.125
d2			0		0.095
e2			0		0
e3			0		0
e4			0		0.09
f1			0.24		0.19
f2			0		0
f3			0		0
f5			0.31		0.185
g3			0		0
g5			0		0.1067
suma			1.16		1.0733
			1		2
																		e2
																		e3
																		e3
																		e4
																		e5
																		e5
																		f1
																		f1

## Sheet: stand-alone
	1.1.1 VAR	1.1.2 VAR	1.2.1 VAR	1.2.2 VAR	2.1.1 VAR	2.1.2 VAR	2.2.1 VAR	2.2.2 VAR	3.1.1 VAR	3.1.2 VAR	3.2.1 VAR	3.2.2 VAR	1.1.1 INT	1.1.2 INT	1.2.1 INT	1.2.2 INT	2.1.1 INT	2.1.2 INT	2.2.1 INT	2.2.2 INT	3.1.1 INT	3.1.2 INT	3.2.1 INT	3.2.2 INT	Total	Total market objective VAR	Total operating process objective VAR	Total development objective VAR	Total market objective INT	Total operating process objective INT	Total development objective INT	Total			Market objective of a group	Operating process objective of a group	Development objective of a group
f1	0.15	0.205	0.225	0.18	0.19	0.105	0.16	0.19	0	0.08	0.165	0													1.65	0.76	0.645	0.245				1.65			0.76	0.645	0.245
f1 VAR													0.13	0.07	0.1	0.07			0.09	0.125	0.07	0.07		0.2	0.925				0.37	0.215	0.34	0.925			0.37	0.215	0.34
f5	0.12	0.165	0	0.235	0.15	0.06	0	0.185	0.16	0.135	0	0.14													1.35	0.52	0.395	0.435				1.35			0.52	0.395	0.435
f5 VAR													0.0275	0.02			0.07	0.0525	0.0425				0.06		0.2725				0.0475	0.165	0.06	0.2725			0.0475	0.165	0.06
f2	0.055	0.0875	0.0875	0.0575	0.09	0.03	0.0875	0.0725	0.0225	0.03	0.0775														0.6975	0.2875	0.28	0.13				0.6975			0.2875	0.28	0.13
f2 VAR													0.07	0.11	0.05	0.105	0.0325	0.05	0.0725	0.03	0.065	0.0875	0.045	0.0475	0.765				0.335	0.185	0.245	0.765			0.335	0.185	0.245
f3	0.05	0.0475	0	0.04	0.05	0.03	0.0675	0.05	0.04	0.0375	0.03	0.0575	0.07	0.04	0.0433333			0.0466667	0			0.04	0.0566667	0.0966667	0.893333	0.1375	0.1975	0.165	0.18	0.0466667	0.193333	0.92			0.3175	0.244167	0.358333
f6			0.02				0.02	0																	0.04	0.02	0.02	0	0	0	0	0.04			0.02	0.02	0
f4	0.02	0.015				0.04		0.015	0.0366667	0.03		0.035	0.0108333									0.01		0.0333333	0.245833	0.035	0.055	0.101667	0.0216667	0	0.0433333	0.256667			0.0566667	0.055	0.145
																									0							0			0	0	0
d1	0.085	0.13	0.075	0.19		0.065	0.045	0.125	0.075	0.15	0.06	0.155													1.155	0.48	0.235	0.44				1.155			0.48	0.235	0.44
d1 VAR													0.135	0.155	0.195		0.21	0.21	0.09	0.095		0.145			1.235				0.485	0.605	0.145	1.235			0.485	0.605	0.145
d2	0	0	0.075	0.095	0	0.11	0	0.095	0.09	0.14	0	0.135	0.0183333				0.0216667		0.015	0.0383333	0.02	0.02	0.03		0.903333	0.17	0.205	0.365	0.0183333	0.075	0.07	0.903333			0.188333	0.28	0.435
d3	0.055	0.05	0.0416667	0.03	0.0366667			0.0366667																	0.25	0.176667	0.0733333	0	0	0	0	0.25			0.176667	0.0733333	0
d3 VAR													0.035	0.115	0.065		0.1025	0.1125	0.0825	0.075	0.03	0.0975	0.03		0.745	0	0	0	0.215	0.3725	0.1575	0.745			0.215	0.3725	0.1575
d4	0.01	0.0208333	0.0116667	0.0141667	0.02	0.0116667	0.0166667	0.0075		0.01	0.0075		0.0166667	0.045	0.03		0.0683333	0.0433333	0.015			0.0233333			0.371667	0.0566667	0.0558333	0.0175	0.0916667	0.126667	0.0233333	0.371667			0.148333	0.1825	0.0408333
																																			0	0	0
e5	0.055	0.06		0.03				0.035	0.03				0.156667	0.153333	0.14	0.16	0.04	0.143333	0.11	0.05		0.13	0.08	0.126667	1.5	0.145	0.035	0.03	0.626667	0.343333	0.336667	1.51667			0.771667	0.378333	0.366667
e4	0.0833333	0.0933333	0	0.106667	0.0766667	0.103333	0	0.09	0.116667	0.14	0	0.12													0.93	0.283333	0.27	0.376667				0.93			0.283333	0.27	0.376667
e4 VAR													0.08	0.02	0.12	0.0633333	0.05	0.0666667	0.04	0.1		0.123333	0.0533333	0.12	0.836667				0.283333	0.256667	0.296667	0.836667			0.283333	0.256667	0.296667
e3	0.133333	0.103333	0.11	0.09	0.0433333	0.04	0.08	0.05	0.0933333	0.0833333	0.0566667	0	0.113333	0.0266667	0.1	0.0866667	0.0933333		0.06	0.0866667			0.08	0.08	1.61	0.436667	0.213333	0.233333	0.34	0.24	0.16	1.62333			0.776667	0.453333	0.393333
e2	0.115	0.0825	0.0375	0.075	0.0325		0.0525	0.0425	0.055				0.133333	0.0333333	0.13		0.05	0.0433333	0.106667	0.136667		0.0466667	0	0.08	1.2525	0.31	0.1275	0.055	0.3	0.336667	0.126667	1.25583			0.61	0.464167	0.181667
e1	0.095	0.0725		0.0875	0.035		0.0475	0.04	0.05				0.116667	0.04	0.136667			0	0.09	0.1	0.04	0.04		0.0666667	1.0575	0.255	0.1225	0.05	0.273333	0.19	0.146667	1.0375			0.528333	0.3125	0.196667
e6	0.00916667	0.0116667		0.01	0.01	0.0241667	0.0075	0.00916667	0.0175	0.0125		0.0258333	0.0516667		0.0483333	0.05			0.02	0.03					0.3375	0.0308333	0.0508333	0.0558333	0.153333	0.05	0	0.340833			0.184167	0.100833	0.0558333
e7	0.0166667	0.02				0.0283333	0.015	0	0.015				0.01			0.01	0.0125	0.0183333				0.0158333		0.035	0.196667	0.0366667	0.0433333	0.015	0.03	0.0308333	0.0508333	0.206667			0.0666667	0.0741667	0.0658333
b1	0.0566667	0.0466667	0.1267	0.106667		0.0733333	0	0.113333	0.03	0.13		0.08	0.22	0.135	0.185	0.14	0.095	0.1	0.15	0.115	0.055	0.1		0.075	2.13337	0.3367	0.186667	0.24	0.68	0.46	0.23	2.13337			1.0167	0.646667	0.47
b5	0.0416667	0.04		0.0416667		0.02	0.015	0.03		0.02		0.02	0.085	0.1275	0.055	0.035		0.1175	0.0775	0.035	0.03			0.08	0.870833	0.123333	0.065	0.04	0.3025	0.23	0.11	0.870833			0.425833	0.295	0.15
b3	0.0733333	0.0466667			0.0533333	0.0283333		0				0.0416667	0.065	0.115	0.0925	0.0425	0	0.1075	0.0375	0.0275		0.0725			0.803333	0.12	0.0816667	0.0416667	0.315	0.1725	0.0725	0.803333			0.435	0.254167	0.114167
b2	0.0533333	0.0466667	0.035	0.0166667	0.05	0.04	0.025	0.03	0.035	0.02	0.025	0.05	0.11	0.02	0.0725	0.0775	0.0425	0.0425	0.0625	0.07			0.03		0.954167	0.151667	0.145	0.13	0.28	0.2175	0.03	0.954167			0.431667	0.3625	0.16
b4	0.0775	0.0775	0.03	0.0825	0.035			0.0825		0.0225			0.0325	0.0525				0.0425				0.03			0.565	0.2675	0.1175	0.0225	0.085	0.0425	0.03	0.565			0.3525	0.16	0.0525
																																0			0	0	0
a5	0.095	0.19	0.215	0	0.075	0.14	0.06	0.055	0.085	0.185	0.06	0.105	0.095	0.0675	0.075	0.0875	0.0625		0.0625	0.045	0.0375	0.0875	0.03		1.915	0.5	0.33	0.435	0.325	0.17	0.155	1.915			0.825	0.5	0.59
a1	0.12	0.07	0.075	0.14	0.13	0	0	0.085	0.06	0.16	0.06	0.055													0.955	0.405	0.215	0.335				0.955			0.405	0.215	0.335
a1 VAR													0.175	0.02	0.185	0.05			0	0.115	0.06	0.095			0.7				0.43	0.115	0.155	0.7			0.43	0.115	0.155
a2	0.1125	0.035	0.035	0.06	0.0825	0.07	0.05	0.0375	0.04	0.0625	0.0375	0.035	0.0725	0.01	0.0725			0	0						0.8125	0.2425	0.24	0.175	0.155	0	0	0.8125			0.3975	0.24	0.175
a4	0.07			0.0225	0.0625	0.045	0.03	0.0225	0.035				0.03	0.1125	0.0425		0.035	0.075	0.0375		0.0225	0.03	0.045		0.7175	0.0925	0.16	0.035	0.185	0.1475	0.0975	0.7175			0.2775	0.3075	0.1325
a3	0.055			0.0225	0.06	0.03		0					0.035						0.05	0					0.2525	0.0775	0.09	0	0.035	0.05	0	0.2525			0.1125	0.14	0
																																0			0	0	0
c1	0.143333	0.113333	0.11	0.11	0.11	0.03	0.0566667	0.0833333	0	0	0.05	0	0.0275	0.0175	0.0425	0.0325	0.0775	0.035	0.03	0.0375					1.10667	0.476667	0.28	0.05	0.12	0.18	0	1.10667			0.596667	0.46	0.05
c2	0.0316667	0.0283333	0.0275	0.025	0.0225		0.0183333	0.0075			0.01		0.0116667				0.0216667		0.00333333	0.0433333			0.00666667		0.2575	0.1125	0.0483333	0.01	0.0116667	0.0683333	0.00666667	0.2575			0.124167	0.116667	0.0166667
c3													0.00583333	0.005					0.0075	0.025					0.0433333		0	0	0.0108333	0.0325	0	0.0433333			0.0108333	0.0325	0
																																0			0	0	0
g5	0.0866667	0.0966667	0	0.0866667	0.0566667	0.06	0.04	0.106667	0.106667	0.0866667	0	0.08													0.806667	0.27	0.263333	0.273333	0	0	0	0.806667			0.27	0.263333	0.273333
g1					0.03	0.035		0	0.0425				0.025			0.045			0.05	0.1	0.03				0.3575		0.065	0.0425	0.07	0.15	0.03	0.3575			0.07	0.215	0.0725
g2	0.055	0.065	0.03	0.03	0.0525	0.04		0.0325	0.06	0.0225		0.03	0.015						0.025						0.4575	0.18	0.125	0.1125	0.015	0.025	0	0.4575			0.195	0.15	0.1125
g3	0.025	0.0725	0	0.03	0.0475	0.0375	0	0.045	0.0775	0.03	0	0.0425	0.00833333	0.00583333		0.0141667	0.0075	0.01	0.0141667	0.01		0.0225			0.5	0.1275	0.13	0.15	0.0283333	0.0416667	0.0225	0.5			0.155833	0.171667	0.1725
g4				0.02				0																	0.02	0.02	0	0	0	0	0	0.02			0.02	0	0
																									0							0			0	0	0
h1								0					0.0433333	0.0833333	0.04	0.0933333	0.0466667	0.05						0	0.356667	0	0	0	0.26	0.0966667	0	0.356667			0.26	0.0966667	0
h2								0					0.0225		0.045				0.0675	0					0.135	0	0	0	0.0675	0.0675	0	0.135			0.0675	0.0675	0
h3	0.0233333	0.0216667			0.02			0.0266667	0.0416667																0.133333	0.045	0.0466667	0.0416667	0	0	0	0.133333			0.045	0.0466667	0.0416667
h5								0					0.00916667												0.00916667	0	0	0	0.00916667	0	0	0.00916667			0.00916667	0	0
h6								0					0.0566667												0.0566667	0	0	0	0.0566667	0	0	0.0566667			0.0566667	0	0
																																			0	0	0
Total resource	0.5075	0.443333	0.1475	0.399167	0.1975	0.195833	0.2025	0.266667	0.3775	0.235833	0.0566667	0.145833	0.661667	0.273333	0.675	0.37	0.245833	0.271667	0.426667	0.503333	0.04	0.355833	0.213333	0.508333	7.72083	1.4975	0.8625	0.815833	2.00667	1.4475	1.1175	7.7475			3.50417	2.31	1.93333
Total process	0.395	0.52	0.3325	0.5125	0.48	0.265	0.335	0.5125	0.259167	0.3125	0.2725	0.2325	0.308333	0.24	0.193333	0.175	0.1025	0.149167	0.205	0.155	0.135	0.2075	0.161667	0.3775	6.83917	1.76	1.5925	1.07667	0.954167	0.611667	0.881667	6.87667			2.71417	2.20417	1.95833
Total Customer Segment	0.4525	0.295	0.325	0.245	0.41	0.285	0.14	0.2	0.22	0.4075	0.1575	0.195	0.4075	0.21	0.375	0.1375	0.0975	0.075	0.15	0.16	0.12	0.2125	0.075	0	5.3525	1.3175	1.035	0.98	1.13	0.4825	0.4075	5.3525			2.4475	1.5175	1.3875
Total Customer Value Proposition	0.3025	0.2575	0.1917	0.2475	0.138333	0.161667	0.04	0.255833	0.065	0.1925	0.025	0.191667	0.5125	0.45	0.405	0.295	0.1375	0.41	0.3275	0.2475	0.085	0.2025	0.03	0.155	5.3267	0.9992	0.595833	0.474167	1.6625	1.1225	0.4725	5.3267			2.6617	1.71833	0.946667
Total Customer relationships	0.15	0.200833	0.203333	0.329167	0.0566667	0.186667	0.0616667	0.264167	0.165	0.3	0.0675	0.29	0.205	0.315	0.29	0	0.4025	0.365833	0.2025	0.208333	0.05	0.285833	0.06	0	4.66	0.883333	0.569167	0.8225	0.81	1.17917	0.395833	4.66			1.69333	1.74833	1.21833
Total Partner	0.166667	0.234167	0.03	0.166667	0.186667	0.1725	0.04	0.184167	0.286667	0.139167	0	0.1525	0.0483333	0.00583333	0	0.0591667	0.0075	0.01	0.0891667	0.11	0.03	0.0225	0	0	2.14167	0.5975	0.583333	0.578333	0.113333	0.216667	0.0525	2.14167			0.710833	0.8	0.630833
Total Distribution channel	0.175	0.141667	0.1375	0.135	0.1325	0.03	0.075	0.0908333	0	0	0.06	0	0.045	0.0225	0.0425	0.0325	0.0991667	0.035	0.0408333	0.105833	0	0	0.00666667	0	1.4075	0.589167	0.328333	0.06	0.1425	0.280833	0.00666667	1.4075			0.731667	0.609167	0.0666667
Total Financial model	0.0233333	0.0216667	0	0	0.02	0	0	0.0266667	0.0416667	0	0	0	0.131667	0.0833333	0.085	0.0933333	0.0466667	0.05	0.0675	0	0	0	0	0	0.690833	0.045	0.0466667	0.0416667	0.393333	0.164167	0	0.690833			0.438333	0.210833	0.0416667
	2.1725	2.11417	1.36753	2.035	1.62167	1.29667	0.894167	1.80083	1.415	1.5875	0.639167	1.2075	2.32	1.6	2.06583	1.1625	1.13917	1.36667	1.50917	1.49	0.46	1.28667	0.546667	1.04083	34.1392	7.6892	5.61333	4.84917	7.2125	5.505	3.33417	34.2034			14.9017	11.1183	8.18333
																												0.245

## Sheet: Group
	1.1.1 VAR	1.1.2 VAR	1.2.1 VAR	1.2.2 VAR	2.1.1 VAR	2.1.2 VAR	2.2.1 VAR	2.2.2 VAR	3.1.1 VAR	3.1.2 VAR	3.2.1 VAR	3.2.2 VAR	1.1.1 INT	1.1.2 INT	1.2.1 INT	1.2.2 INT	2.1.1 INT	2.1.2 INT	2.2.1 INT	2.2.2 INT	3.1.1 INT	3.1.2 INT	3.2.1 INT	3.2.2 INT	Total	Total market objective of VAR	Total operating process objective of VAR	Total development objective of VAR	Total market objective of INT	Total operating process objective of INT	Total development objective of INT				Market objective of a group	Operating process objective of a group	Development objective of a group
f1	0.15	0.205	0.225	0.18	0.19	0.105	0.16	0.19	0	0.08	0.165	0													1.65	0.76	0.645	0.245							0.76	0.645	0.245	3	f1
f1 VAR													0.13	0.07	0.1	0.07			0.09	0.125	0.07	0.07		0.2	0.925				0.37	0.215	0.34				0.37	0.215	0.34	zsumować wszystkie hetero zmienne i porównać z sumą drugiego modelu
f5	0.12	0.165	0	0.235	0.15	0.06	0	0.185	0.16	0.135	0	0.14													1.35	0.52	0.395	0.435							0.52	0.395	0.435	6	f5
f5 VAR													0.0275	0.02			0.07	0.0525	0.0425				0.06		0.2725				0.0475	0.165	0.06				0.0475	0.165	0.06
f2	0.055	0.0875	0.0875	0.0575	0.09	0.03	0.0875	0.0725	0.0225	0.03	0.0775														0.6975	0.2875	0.28	0.13							0.2875	0.28	0.13
f2 VAR													0.07	0.11	0.05	0.105	0.0325	0.05	0.0725	0.03	0.065	0.0875	0.045	0.0475	0.765				0.335	0.185	0.245				0.335	0.185	0.245
f3	0.05	0.0475	0	0.04	0.05	0.03	0.0675	0.05	0.04	0.0375	0.03	0.0575	0.07	0.04	0.0433333			0.0466667	0			0.04	0.0566667	0.0966667	0.893333	0.1375	0.1975	0.165							0.290833	0.1975	0.358333
f3 VAR																													0.153333	0.0466667	0.193333					0.0466667
f6			0.02				0.02	0																	0.04	0.02	0.02	0	0	0	0				0.02	0.02	0
f4	0.02	0.015				0.04		0.015	0.0366667	0.03		0.035	0.0108333									0.01		0.0333333	0.245833	0.035	0.055	0.101667	0.0108333	0	0.0433333				0.0458333	0.055	0.145
																																			0	0	0	2.67667	2.20417	1.95833	6.83917
d1	0.085	0.13	0.075	0.19		0.065	0.045	0.125	0.075	0.15	0.06	0.155													1.155	0.48	0.235	0.44							0.48	0.235	0.44	9	d1
d1 VAR													0.135	0.155	0.195		0.21	0.21	0.09	0.095		0.145			1.235				0.485	0.605	0.145				0.485	0.605	0.145	8	d1 VAR
d2 VAR																													0.0183333	0.075	0.07				0.0183333	0.075	0.07
d2	0	0	0.075	0.095	0	0.11	0	0.095	0.09	0.14	0	0.135	0.0183333				0.0216667		0.015	0.0383333	0.02	0.02	0.03		0.903333	0.17	0.205	0.365							0.17	0.205	0.365	16	d2
d3	0.055	0.05	0.0416667	0.03	0.0366667			0.0366667																	0.25	0.176667	0.0733333	0							0.176667	0.0733333	0	12	d3
d3 VAR													0.035	0.115	0.065		0.1025	0.1125	0.0825	0.075	0.03	0.0975	0.03		0.745				0.215	0.3725	0.1575				0.215	0.3725	0.1575	12	d3 VAR
d4	0.01	0.0208333	0.0116667	0.0141667	0.02	0.0116667	0.0166667	0.0075		0.01	0.0075		0.0166667	0.045	0.03		0.0683333	0.0433333	0.015			0.0233333			0.371667	0.0566667	0.0558333	0.0175	0.0916667	0.126667	0.0233333				0.148333	0.1825	0.0408333
																																			0	0	0	1.69333	1.74833	1.21833	4.66
e5	0.055	0.06		0.03				0.035	0.03				0.156667	0.153333	0.14	0.16	0.04	0.143333	0.11	0.05		0.13	0.08	0.126667	1.5	0.145	0.035	0.03	0.61	0.343333	0.336667				0.145	0.378333	0.366667	5	e5
e5 VAR																																			0.61
e4	0.0833333	0.0933333	0	0.106667	0.0766667	0.103333	0	0.09	0.116667	0.14	0	0.12													0.93	0.283333	0.27	0.376667							0.283333	0.27	0.376667	15
e4 VAR													0.08	0.02	0.12	0.0633333	0.05	0.0666667	0.04	0.1		0.123333	0.0533333	0.12	0.836667				0.283333	0.256667	0.296667				0.283333	0.256667	0.296667
e3	0.133333	0.103333	0.11	0.09	0.0433333	0.04	0.08	0.05	0.0933333	0.0833333	0.0566667	0	0.113333	0.0266667	0.1	0.0866667	0.0933333		0.06	0.0866667			0.08	0.08	1.61	0.436667	0.213333	0.233333	0.326667	0.24	0.16				0.436667	0.453333	0.393333	4	e3
e3 VAR																																			0.326667
e2	0.115	0.0825	0.0375	0.075	0.0325		0.0525	0.0425	0.055				0.133333	0.0333333	0.13		0.05	0.0433333	0.106667	0.136667		0.0466667	0	0.08	1.2525	0.31	0.1275	0.055	0.296667	0.336667	0.126667				0.606667	0.464167	0.181667	7	e2
e1																										0.255	0.1225	0.05							0.31	0.1275
e1 VAR	0.095	0.0725		0.0875	0.035		0.0475	0.04	0.05				0.116667	0.04	0.136667			0	0.09	0.1	0.04	0.04		0.0666667	1.0575				0.293333	0.19	0.146667				0.293333	0.3125	0.196667	11	e1 VAR
e6	0.00916667	0.0116667		0.01	0.01	0.0241667	0.0075	0.00916667	0.0175	0.0125		0.0258333	0.0516667		0.0483333	0.05			0.02	0.03					0.3375	0.0308333	0.0508333	0.0558333	0.15	0.05	0				0.180833	0.100833	0.0558333
e7	0.0166667	0.02				0.0283333	0.015	0	0.015				0.01			0.01	0.0125	0.0183333				0.0158333		0.035	0.196667	0.0366667	0.0433333	0.015	0.02	0.0308333	0.0508333				0.0566667	0.0741667	0.0658333	3.5325	2.4375	1.93333	7.90333	7.72083
b1	0.0566667	0.0466667	0.1267	0.106667		0.0733333	0	0.113333	0.03	0.13		0.08	0.22	0.135	0.185	0.14	0.095	0.1	0.15	0.115	0.055	0.1		0.075	2.13337	0.3367	0.186667	0.24	0.68	0.46	0.23				0.3367	0.646667	0.47	1	b1
b1 VAR																																			0.68
b5	0.0416667	0.04		0.0416667		0.02	0.015	0.03		0.02		0.02	0.085	0.1275	0.055	0.035		0.1175	0.0775	0.035	0.03			0.08	0.870833	0.123333	0.065	0.04							0.123333	0.065	0.04	17	b5
b5 VAR																													0.3025	0.23	0.11				0.3025	0.23	0.11
b3	0.0733333	0.0466667			0.0533333	0.0283333		0				0.0416667	0.065	0.115	0.0925	0.0425	0	0.1075	0.0375	0.0275		0.0725			0.803333	0.12	0.0816667	0.0416667							0.12	0.0816667	0.114167	18	b3
b3 VAR																													0.315	0.1725	0.0725				0.315	0.1725
b2	0.0533333	0.0466667	0.035	0.0166667	0.05	0.04	0.025	0.03	0.035	0.02	0.025	0.05	0.11	0.02	0.0725	0.0775	0.0425	0.0425	0.0625	0.07			0.03		0.954167	0.151667	0.145	0.13	0.28	0.2175	0.03				0.431667	0.3625	0.16	14	b2
b4	0.0775	0.0775	0.03	0.0825	0.035			0.0825		0.0225			0.0325	0.0525				0.0425				0.03			0.565	0.2675	0.1175	0.0225							0.2675	0.16	0.0525
																													0.085	0.0425	0.03				0.085	0.17	0.155	2.5767	1.71833	0.946667	5.2417
a5	0.095	0.19	0.215	0	0.075	0.14	0.06	0.055	0.085	0.185	0.06	0.105	0.095	0.0675	0.075	0.0875	0.0625		0.0625	0.045	0.0375	0.0875	0.03		1.915	0.5	0.33	0.435	0.325	0.17	0.155				0.825	0.5	0.59	2	a5
a1	0.12	0.07	0.075	0.14	0.13	0	0	0.085	0.06	0.16	0.06	0.055													0.955	0.405	0.215	0.335							0.405	0.215	0.335	13
a1 VAR													0.175	0.02	0.185	0.05			0	0.115	0.06	0.095			0.7				0.43	0.115	0.155				0.43	0.115	0.155	19	a1 VAR
a2	0.1125	0.035	0.035	0.06	0.0825	0.07	0.05	0.0375	0.04	0.0625	0.0375	0.035	0.0725	0.01	0.0725			0	0						0.8125	0.2425	0.24	0.175	0.155	0	0				0.3975	0.24	0.175
a4	0.07			0.0225	0.0625	0.045	0.03	0.0225	0.035				0.03	0.1125	0.0425		0.035	0.075	0.0375		0.0225	0.03	0.045		0.7175	0.0925	0.16	0.035	0.185	0.1475	0.0975				0.2775	0.3075	0.1325
a3	0.055			0.0225	0.06	0.03		0					0.035						0.05	0					0.2525	0.0775	0.09	0	0.035	0.05	0				0.1125	0.14	0
																																						2.4475	1.5175	1.3875	5.3525
c1	0.143333	0.113333	0.11	0.11	0.11	0.03	0.0566667	0.0833333	0	0	0.05	0	0.0275	0.0175	0.0425	0.0325	0.0775	0.035	0.03	0.0375					1.10667	0.476667	0.28	0.05	0.12	0.18	0				0.596667	0.46	0.05	10	c1
c2	0.0316667	0.0283333	0.0275	0.025	0.0225		0.0183333	0.0075			0.01		0.0116667				0.0216667		0.00333333	0.0433333			0.00666667		0.2575	0.1125	0.0483333	0.01	0.0116667	0.0683333	0.00666667				0.124167	0.116667	0.0166667
c3													0.00583333	0.005					0.0075	0.025					0.0433333		0	0	0.0108333	0.0325	0				0.0108333	0.0325	0
																																						0.731667	0.609167	0.0666667	1.4075
g5	0.0866667	0.0966667	0	0.0866667	0.0566667	0.06	0.04	0.106667	0.106667	0.0866667	0	0.08													0.806667	0.27	0.263333	0.273333	0	0	0				0.27	0.263333	0.273333
g1					0.03	0.035		0	0.0425				0.025			0.045			0.05	0.1	0.03				0.3575		0.065	0.0425	0.07	0.15	0.03				0.07	0.215	0.0725
g2	0.055	0.065	0.03	0.03	0.0525	0.04		0.0325	0.06	0.0225		0.03	0.015						0.025						0.4575	0.18	0.125	0.1125	0.015	0.025	0				0.195	0.15	0.1125
g3	0.025	0.0725	0	0.03	0.0475	0.0375	0	0.045	0.0775	0.03	0	0.0425	0.00833333	0.00583333		0.0141667	0.0075	0.01	0.0141667	0.01		0.0225			0.5	0.1275	0.13	0.15	0.0283333	0.0416667	0.0225				0.155833	0.171667	0.1725
g4				0.02				0																	0.02	0.02	0	0	0	0	0				0.02	0	0
																									0													0.710833	0.8	0.630833	2.14167
h1								0					0.0433333	0.0833333	0.04	0.0933333	0.0466667	0.05						0	0.356667	0	0	0	0.26	0.0966667	0				0.26	0.0966667	0
h2								0					0.0225		0.045				0.0675	0					0.135	0	0	0	0.0675	0.0675	0				0.0675	0.0675	0
h3	0.0233333	0.0216667			0.02			0.0266667	0.0416667																0.133333	0.045	0.0466667	0.0416667	0	0	0				0.045	0.0466667	0.0416667
h5								0					0.00916667												0.00916667	0	0	0	0.00916667	0	0				0.00916667	0	0
h6								0					0.0566667												0.0566667	0	0	0	0.0566667	0	0				0.0566667	0	0
Total																									34.1392	7.6892	5.61333	4.84917	7.14833	5.505	3.33417				14.8375	11.1183	8.18333
Total resource	0.5075	0.443333	0.1475	0.399167	0.1975	0.195833	0.2025	0.266667	0.3775	0.235833	0.0566667	0.145833	0.661667	0.273333	0.675	0.37	0.245833	0.271667	0.426667	0.503333	0.04	0.355833	0.213333	0.508333	7.72083	1.4975	0.8625	0.815833	1.98	1.4475	1.1175				3.4775	2.31	1.93333	7.72083	5.7875
Total process	0.395	0.52	0.3325	0.5125	0.48	0.265	0.335	0.5125	0.259167	0.3125	0.2725	0.2325	0.308333	0.24	0.193333	0.175	0.1025	0.149167	0.205	0.155	0.135	0.2075	0.161667	0.3775	6.83917	1.76	1.5925	1.07667	0.916667	0.611667	0.881667				2.67667	2.20417	1.95833	6.83917	4.88083
Total Customer Segment	0.4525	0.295	0.325	0.245	0.41	0.285	0.14	0.2	0.22	0.4075	0.1575	0.195	0.4075	0.21	0.375	0.1375	0.0975	0.075	0.15	0.16	0.12	0.2125	0.075	0	5.3525	1.3175	1.035	0.98	1.13	0.4825	0.4075				2.4475	1.5175	1.3875	5.3525	3.965
Total Customer Value Proposition	0.3025	0.2575	0.1917	0.2475	0.138333	0.161667	0.04	0.255833	0.065	0.1925	0.025	0.191667	0.5125	0.45	0.405	0.295	0.1375	0.41	0.3275	0.2475	0.085	0.2025	0.03	0.155	5.3267	0.9992	0.595833	0.474167	1.6625	1.1225	0.4725				2.6617	1.71833	0.946667	5.3267	4.38003
Total Customer relationships	0.15	0.200833	0.203333	0.329167	0.0566667	0.186667	0.0616667	0.264167	0.165	0.3	0.0675	0.29	0.205	0.315	0.29	0	0.4025	0.365833	0.2025	0.208333	0.05	0.285833	0.06	0	4.66	0.883333	0.569167	0.8225	0.81	1.17917	0.395833				1.69333	1.74833	1.21833	4.66	3.44167
Total Partner	0.166667	0.234167	0.03	0.166667	0.186667	0.1725	0.04	0.184167	0.286667	0.139167	0	0.1525	0.0483333	0.00583333	0	0.0591667	0.0075	0.01	0.0891667	0.11	0.03	0.0225	0	0	2.14167	0.5975	0.583333	0.578333	0.113333	0.216667	0.0525				0.710833	0.8	0.630833	2.14167	1.51083
Total Distribution channel	0.175	0.141667	0.1375	0.135	0.1325	0.03	0.075	0.0908333	0	0	0.06	0	0.045	0.0225	0.0425	0.0325	0.0991667	0.035	0.0408333	0.105833	0	0	0.00666667	0	1.4075	0.589167	0.328333	0.06	0.1425	0.280833	0.00666667				0.731667	0.609167	0.0666667	1.4075	1.34083
Total Financial model	0.0233333	0.0216667	0	0	0.02	0	0	0.0266667	0.0416667	0	0	0	0.131667	0.0833333	0.085	0.0933333	0.0466667	0.05	0.0675	0	0	0	0	0	0.690833	0.045	0.0466667	0.0416667	0.393333	0.164167	0				0.438333	0.210833	0.0416667	0.690833	0.649167
	2.1725	2.11417	1.36753	2.035	1.62167	1.29667	0.894167	1.80083	1.415	1.5875	0.639167	1.2075	2.32	1.6	2.06583	1.1625	1.13917	1.36667	1.50917	1.49	0.46	1.28667	0.546667	1.04083	34.1392	7.6892	5.61333	4.84917	7.14833	5.505	3.33417				14.8375	11.1183	8.18333	34.1392
																										14.8375	11.1183	8.08167
																										2.67667	1.95833		2.20417
																												0.245

## Sheet: najważn zmienn GK
cele wg malejącej uzyteczności	1.1.1 AVR	1.1.2 AVR	1.2.1 AVR	1.2.2 AVR	2.1.1 AVR	2.1.2 AVR	2.2.1 AVR	2.2.2 AVR	3.1.1 AVR	3.1.2 AVR	3.2.1 AVR	3.2.2 AVR	1.1.1 INT	1.1.2 INT	1.2.1 INT	1.2.2 INT	2.1.1 INT	2.1.2 INT	2.2.1 INT	2.2.2 INT	3.1.1 INT	3.1.2 INT	3.2.1 INT	3.2.2 INT	Razem	Razem Rynek AVR	Razem procesy AVR	Razem Roz AVR	Razem Rynek INT	Razem Procesy INT	Razem Roz INT	razem			razem rynek	razem procesy	razem rozwoj
b1	0.0566667	0.0466667	0.1267	0.106667		0.0733333	0	0.113333	0.03	0.13		0.08	0.22	0.135	0.185	0.14	0.095	0.1	0.15	0.115	0.055	0.1		0.075	2.13337	0.3367	0.186667	0.24	0.68	0.46	0.23	2.13337			1.0167	0.646667	0.47	1	b1
a5	0.095	0.19	0.215	0	0.075	0.14	0.06	0.055	0.085	0.185	0.06	0.105	0.095	0.0675	0.075	0.0875	0.0625		0.0625	0.045	0.0375	0.0875	0.03		1.915	0.5	0.33	0.435	0.325	0.17	0.155	1.915	AVR's regul	micmac słaby wpływ	0.825	0.5	0.59	2	a5
f1	0.15	0.205	0.225	0.18	0.19	0.105	0.16	0.19	0	0.08	0.165	0													1.65	0.76	0.645	0.245				1.65	AVR's Kryt	nieb	0.76	0.645	0.245	3	f1
f1 AVR													0.13	0.07	0.1	0.07			0.09	0.125	0.07	0.07		0.2	0.925				0.37	0.215	0.34	0.925			0.37	0.215	0.34	zsumować wszystkie hetero zmienne i porównać z sumą drugiego modelu
e3	0.133333	0.103333	0.11	0.09	0.0433333	0.04	0.08	0.05	0.0933333	0.0833333	0.0566667	0	0.113333	0.0266667	0.1	0.0866667	0.0933333		0.06	0.0866667			0.08	0.08	1.61	0.436667	0.213333	0.233333	0.326667	0.24	0.16	1.61	AVR's D	czerwona	0.763333	0.453333	0.393333	4	e3
e5	0.055	0.06		0.03				0.035	0.03				0.156667	0.153333	0.14	0.16	0.04	0.143333	0.11	0.05		0.13	0.08	0.126667	1.5	0.145	0.035	0.03	0.61	0.343333	0.336667	1.5	AVR's D	czerwona	0.755	0.378333	0.366667	5	e5
f5	0.12	0.165	0	0.235	0.15	0.06	0	0.185	0.16	0.135	0	0.14													1.35	0.52	0.395	0.435				1.35	AVR's Regul	czarna	0.52	0.395	0.435	6	f5
f5 AVR													0.0275	0.02			0.07	0.0525	0.0425				0.06		0.2725				0.0475	0.165	0.06	0.2725			0.0475	0.165	0.06
f2	0.055	0.0875	0.0875	0.0575	0.09	0.03	0.0875	0.0725	0.0225	0.03	0.0775														0.6975	0.2875	0.28	0.13				0.6975			0.2875	0.28	0.13
f2 AVR													0.07	0.11	0.05	0.105	0.0325	0.05	0.0725	0.03	0.065	0.0875	0.045	0.0475	0.765				0.335	0.185	0.245	0.765			0.335	0.185	0.245
f3	0.05	0.0475	0	0.04	0.05	0.03	0.0675	0.05	0.04	0.0375	0.03	0.0575	0.07	0.04	0.0433333			0.0466667	0			0.04	0.0566667	0.0966667	0.893333	0.1375	0.1975	0.165				0.5			0.290833	0.1975	0.358333
f3 AVR																													0.153333	0.0466667	0.193333	0.393333				0.0466667
f6			0.02				0.02	0																	0.04	0.02	0.02	0	0	0	0				0.02	0.02	0
f4	0.02	0.015				0.04		0.015	0.0366667	0.03		0.035	0.0108333									0.01		0.0333333	0.245833	0.035	0.055	0.101667	0.0108333	0	0.0433333	0.245833			0.0458333	0.055	0.145
																																			0	0	0	4.195	3.03583	2.71833	9.94917
e2	0.115	0.0825	0.0375	0.075	0.0325		0.0525	0.0425	0.055				0.133333	0.0333333	0.13		0.05	0.0433333	0.106667	0.136667		0.0466667	0	0.08	1.2525	0.31	0.1275	0.055	0.296667	0.336667	0.126667	1.2525			0.606667	0.464167	0.181667	7	e2
d1 AVR													0.135	0.155	0.195		0.21	0.21	0.09	0.095		0.145			1.235				0.485	0.605	0.145	1.235			0.485	0.605	0.145	8	d1 AVR
d2 AVR																													0.0183333	0.075	0.07	0.163333			0.0183333	0.075	0.07
d2	0	0	0.075	0.095	0	0.11	0	0.095	0.09	0.14	0	0.135	0.0183333				0.0216667		0.015	0.0383333	0.02	0.02	0.03		0.903333	0.17	0.205	0.365				0.74			0.17	0.205	0.365	16	d2
d3	0.055	0.05	0.0416667	0.03	0.0366667			0.0366667																	0.25	0.176667	0.0733333	0				0.25			0.176667	0.0733333	0	12	d3
d3 AVR													0.035	0.115	0.065		0.1025	0.1125	0.0825	0.075	0.03	0.0975	0.03		0.745				0.215	0.3725	0.1575	0.745			0.215	0.3725	0.1575	12	d3 AVR
REL-D4	0.01	0.0208333	0.0116667	0.0141667	0.02	0.0116667	0.0166667	0.0075		0.01	0.0075		0.0166667	0.045	0.03		0.0683333	0.0433333	0.015			0.0233333			0.371667	0.0566667	0.0558333	0.0175	0.0916667	0.126667	0.0233333	0.371667			0.148333	0.1825	0.0408333
																																			0	0	0	1.21333	1.51333	0.778333	3.505
d1	0.085	0.13	0.075	0.19		0.065	0.045	0.125	0.075	0.15	0.06	0.155													1.155	0.48	0.235	0.44				1.155	AVR's Kryt	nieb	0.48	0.235	0.44	9	d1
e4	0.0833333	0.0933333	0	0.106667	0.0766667	0.103333	0	0.09	0.116667	0.14	0	0.12													0.93	0.283333	0.27	0.376667				0.93	AVR's D	nieb	0.283333	0.27	0.376667	15
e4 AVR													0.08	0.02	0.12	0.0633333	0.05	0.0666667	0.04	0.1		0.123333	0.0533333	0.12	0.836667				0.283333	0.256667	0.296667	0.836667			0.283333	0.256667	0.296667
c1	0.143333	0.113333	0.11	0.11	0.11	0.03	0.0566667	0.0833333	0	0	0.05	0	0.0275	0.0175	0.0425	0.0325	0.0775	0.035	0.03	0.0375					1.10667	0.476667	0.28	0.05	0.12	0.18	0	1.10667			0.596667	0.46	0.05	10	c1
e1																										0.255	0.1225	0.05				0.4275			0.31	0.1275
e1 AVR	0.095	0.0725		0.0875	0.035		0.0475	0.04	0.05				0.116667	0.04	0.136667			0	0.09	0.1	0.04	0.04		0.0666667	1.0575				0.293333	0.19	0.146667	0.63			0.293333	0.3125	0.196667	11	e1 AVR
e6	0.00916667	0.0116667		0.01	0.01	0.0241667	0.0075	0.00916667	0.0175	0.0125		0.0258333	0.0516667		0.0483333	0.05			0.02	0.03					0.3375	0.0308333	0.0508333	0.0558333	0.15	0.05	0	0.3375			0.180833	0.100833	0.0558333
e7	0.0166667	0.02				0.0283333	0.015	0	0.015				0.01			0.01	0.0125	0.0183333				0.0158333		0.035	0.196667	0.0366667	0.0433333	0.015	0.02	0.0308333	0.0508333	0.196667			0.0566667	0.0741667	0.0658333	6.60583	1.83667	1.48167	9.92417	16.1417
b5	0.0416667	0.04		0.0416667		0.02	0.015	0.03		0.02		0.02	0.085	0.1275	0.055	0.035		0.1175	0.0775	0.035	0.03			0.08	0.870833	0.123333	0.065	0.04				0.228333			0.123333	0.065	0.04	17	b5
b5 AVR																													0.3025	0.23	0.11	0.6425			0.3025	0.23	0.11
b3	0.0733333	0.0466667			0.0533333	0.0283333		0				0.0416667	0.065	0.115	0.0925	0.0425	0	0.1075	0.0375	0.0275		0.0725			0.803333	0.12	0.0816667	0.0416667				0.243333			0.12	0.0816667	0.114167	18	b3
b3 AVR																													0.315	0.1725	0.0725	0.56			0.315	0.1725
b2	0.0533333	0.0466667	0.035	0.0166667	0.05	0.04	0.025	0.03	0.035	0.02	0.025	0.05	0.11	0.02	0.0725	0.0775	0.0425	0.0425	0.0625	0.07			0.03		0.954167	0.151667	0.145	0.13	0.28	0.2175	0.03	0.954167			0.431667	0.3625	0.16	14	b2
b4	0.0775	0.0775	0.03	0.0825	0.035			0.0825		0.0225			0.0325	0.0525				0.0425				0.03			0.565	0.2675	0.1175	0.0225				0.4075			0.2675	0.16	0.0525
																													0.085	0.0425	0.03	0.1575			0.085	0.17	0.155	11.9009	1.07167	0.476667	13.4492
a1	0.12	0.07	0.075	0.14	0.13	0	0	0.085	0.06	0.16	0.06	0.055													0.955	0.405	0.215	0.335				0.955	AVR's kryt		0.405	0.215	0.335	13
a1 AVR													0.175	0.02	0.185	0.05			0	0.115	0.06	0.095			0.7				0.43	0.115	0.155	0.7			0.43	0.115	0.155	19	a1 AVR
a2	0.1125	0.035	0.035	0.06	0.0825	0.07	0.05	0.0375	0.04	0.0625	0.0375	0.035	0.0725	0.01	0.0725			0	0						0.8125	0.2425	0.24	0.175	0.155	0	0	0.8125			0.3975	0.24	0.175
C-A4	0.07			0.0225	0.0625	0.045	0.03	0.0225	0.035				0.03	0.1125	0.0425		0.035	0.075	0.0375		0.0225	0.03	0.045		0.7175	0.0925	0.16	0.035	0.185	0.1475	0.0975	0.7175			0.2775	0.3075	0.1325
a3	0.055			0.0225	0.06	0.03		0					0.035						0.05	0					0.2525	0.0775	0.09	0	0.035	0.05	0	0.2525			0.1125	0.14	0
																																						12.5917	1.0175	0.7975	14.4067
c2	0.0316667	0.0283333	0.0275	0.025	0.0225		0.0183333	0.0075			0.01		0.0116667				0.0216667		0.00333333	0.0433333			0.00666667		0.2575	0.1125	0.0483333	0.01	0.0116667	0.0683333	0.00666667	0.2575			0.124167	0.116667	0.0166667
c3													0.00583333	0.005					0.0075	0.025					0.0433333		0	0	0.0108333	0.0325	0	0.0433333			0.0108333	0.0325	0
																																						4.84	3.48333	1.81417	10.1375
g5	0.0866667	0.0966667	0	0.0866667	0.0566667	0.06	0.04	0.106667	0.106667	0.0866667	0	0.08													0.806667	0.27	0.263333	0.273333	0	0	0	0.806667			0.27	0.263333	0.273333
g1					0.03	0.035		0	0.0425				0.025			0.045			0.05	0.1	0.03				0.3575		0.065	0.0425	0.07	0.15	0.03	0.3575			0.07	0.215	0.0725
g2	0.055	0.065	0.03	0.03	0.0525	0.04		0.0325	0.06	0.0225		0.03	0.015						0.025						0.4575	0.18	0.125	0.1125	0.015	0.025	0	0.4575			0.195	0.15	0.1125
g3	0.025	0.0725	0	0.03	0.0475	0.0375	0	0.045	0.0775	0.03	0	0.0425	0.00833333	0.00583333		0.0141667	0.0075	0.01	0.0141667	0.01		0.0225			0.5	0.1275	0.13	0.15	0.0283333	0.0416667	0.0225	0.5			0.155833	0.171667	0.1725
g4				0.02				0																	0.02	0.02	0	0	0	0	0	0.02			0.02	0	0
																									0							0						0.710833	0.8	0.630833	2.14167
h1								0					0.0433333	0.0833333	0.04	0.0933333	0.0466667	0.05						0	0.356667	0	0	0	0.26	0.0966667	0	0.356667			0.26	0.0966667	0
h2								0					0.0225		0.045				0.0675	0					0.135	0	0	0	0.0675	0.0675	0	0.135			0.0675	0.0675	0
h3	0.0233333	0.0216667			0.02			0.0266667	0.0416667																0.133333	0.045	0.0466667	0.0416667	0	0	0	0.133333			0.045	0.0466667	0.0416667
h5								0					0.00916667												0.00916667	0	0	0	0.00916667	0	0	0.00916667			0.00916667	0	0
h6								0					0.0566667												0.0566667	0	0	0	0.0566667	0	0	0.0566667			0.0566667	0	0
																																			0	0	0	0.438333	0.210833	0.0416667	0.690833
	ok.	ok.		ok.			0	ok.					0				0									7.69	5.61	4.85	7.15	ok.	3.334
Razem Ress	0.4325	0.440833	0.185	0.504167	0.231667	0.250833	0.171667	0.3475	0.274167	0.3025	0.11	0.300833	0.285833	0.0775	0.3475	0.155833	0.14	0.12	0.18	0.2675	0.04	0.179167	0.355	0.221667	5.62	1.5625	2.44583	2.28667	0.866667	0.7075	1.895	16.1017			2.42917	3.15333	4.18167	9.76417	4
razem Act	0.583333	0.683333	0.4425	0.6325	0.523333	0.305	0.415	0.5975	0.3825	0.395833	0.329167	0.2325	0.578333	0.42	0.433333	0.421667	0.235833	0.2925	0.375	0.291667	0.135	0.3375	0.321667	0.584167	9.94917	2.34167	1.84083	1.34	1.85333	1.195	1.37833	9.94917			4.195	3.03583	2.71833	9.94917	3
Razem C-S	0.3575	0.105	0.11	0.245	0.335	0.145	0.08	0.145	0.135	0.2225	0.0975	0.09	0.3125	0.1425	0.3	0.05	0.035	0.075	0.0875	0.115	0.0825	0.125	0.54	0	3.4375	0.8175	4.74833	3.97917	0.805	0.3125	3.045	28.8725			1.6225	5.06083	7.02417	13.7075	2
Razem VP	0.245833	0.210833	0.065	0.140833	0.138333	0.0883333	0.04	0.1425	0.035	0.0625	0.025	0.111667	0.2925	0.315	0.22	0.155	0.0425	0.31	0.1775	0.1325	0.03	0.1025	0.495	0.08	3.19333	0.6625	4.23	3.67417	5.81417	4.71083	3.0225	3.03583			6.47667	8.94083	6.69667	22.1142	1
Razem C-Rel	0.065	0.0708333	0.128333	0.139167	0.0566667	0.121667	0.0166667	0.139167	0.09	0.15	0.0075	0.135	0.205	0.315	0.29	0	0.4025	0.365833	0.2025	0.208333	0.05	0.285833	0.06	0	3.505	0.403333	0.334167	0.3825	0.81	1.17917	0.395833	3.505			1.21333	1.51333	0.778333	3.505
Partner	0.166667	0.234167	0.03	0.166667	0.186667	0.1725	0.04	0.184167	0.286667	0.139167	0	0.1525	0.0483333	0.00583333	0	0.0591667	0.0075	0.01	0.0891667	0.11	0.03	0.0225	0	0	2.14167	0.5975	0.583333	0.578333	0.113333	0.216667	0.0525	2.14167			0.710833	0.8	0.630833	2.14167
Razem Dis	0.899167	0.561667	0.3125	0.618333	0.650833	0.315833	0.265	0.4275	0.2525	0.2975	0.1825	0.2275	0.828333	0.52	0.7475	0.2975	0.189167	0.438333	0.415833	0.483333	0.1525	0.283333	0.0816667	0.181667	9.63	2.39167	1.65917	0.96	2.39333	1.52667	0.699167	9.63			4.785	3.18583	1.65917	9.63	5
Suma cost	0.0233333	0.0216667	0	0	0.02	0	0	0.0266667	0.0416667	0	0	0	0.131667	0.0833333	0.085	0.0933333	0.0466667	0.05	0.0675	0	0	0	0	0	0.690833	0.045	0.0466667	0.0416667	0.393333	0.164167	0	0.690833			0.438333	0.210833	0.0416667	0.690833
	2.77333	2.32833	1.27333	2.44667	2.1425	1.39917	1.02833	2.01	1.4975	1.57	0.751667	1.25	2.6825	1.87917	2.42333	1.2325	1.09917	1.66167	1.595	1.60833	0.52	1.33583	1.85333	1.0675	38.1675	8.82167	15.8883	13.2425	13.0492	10.0125	10.4883	73.9267	73.9267		21.8708	25.9008	23.7308	71.5025
																										21.8708	25.9008	8.08167
																										4.195	2.71833		3.03583
																												0.245

[truncated: 3 more sheets: Arkusz1, Arkusz4, Arkusz5]
